# Supplementary material for: Genome-wide profiling of 24 hr diel rhythmicity in the water flea, Daphnia pulex: network analysis reveals rhythmic gene expression and enhances functional gene annotation
Source: BMC Genomics. 2016 Aug 18;17:653. doi: 10.1186/s12864-016-2998-2 (PMC4991082; doi:10.1186/s12864-016-2998-2)
Supplement: Additional file 1: — JTK_CYCLE and network analysis results. The spreadsheet shows, for each D. pulex gene: 1) Gene annotations 2) JTK_CYCLE derived statistics, 3) network analysis rhythmic gene predictions and statistics, and 4) network analysis functional annotations, predictions, and statistics. (XLSX 1853 kb) [file 12864_2016_2998_MOESM1_ESM.xlsx]

## Sheet: Data
					JTK_CYCLE Output			Network rhythmic predictions		Network functional annotations
JGI	Description	GO annotations	Gene Family	Called Present	Called rhythmic	Q	Peak Phase (ZT)	Genes found in at least one network	Predicted to be rhythmic by network analyses	Predicted GO annotations by network analyses	p-values for GO predictions
JGI_V11_100009	Chitinase	0	chitanase	1	0	0.0101309	22	1	0		N/A
JGI_V11_100036	von Willebrand factor and related coagulation proteins	GO:0007242		1	0	1	4	1	0		N/A
JGI_V11_100044	Transcription factor containing C2HC type Zn finger	0		1	0	0.11634	22	1	0		N/A
JGI_V11_100045	0	0		1	0	0.759161	20	0	0		N/A
JGI_V11_100062	0	0		1	0	0.218951	16	1	0		N/A
JGI_V11_100066	Glucose dehydrogenase/choline dehydrogenase/mandelonitrile lyase (GMC oxidoreductase family)	GO:0006118,GO:0016491,GO:0016614,GO:0050660		1	0	0.459272	2	0	0		N/A
JGI_V11_100070	Glucose dehydrogenase/choline dehydrogenase/mandelonitrile lyase (GMC oxidoreductase family)	GO:0006118,GO:0016491,GO:0016614,GO:0050660		1	0	0.0119035	2	0	0		N/A
JGI_V11_100075	RNA polymerase II. large subunit	GO:0042302		1	0	0.185132	22	1	0		N/A
JGI_V11_100082	von Willebrand factor and related coagulation proteins	0		1	0	0.494492	10	0	0		N/A
JGI_V11_100090	0	0		1	0	1	3.33333	0	0		N/A
JGI_V11_100102	F-box protein containing LRR	0		1	0	1	6.55556	1	0		N/A
JGI_V11_100105	0	0		0	0			0	0		N/A
JGI_V11_100109	H(+)-transporting two-sector ATPase. ATP synthesis,H(+)-transporting two-sector ATPase. Flagellar assembly,H(+)-transporting two-sector ATPase. Type III secretion system,F0F1-type ATP synthase. beta subunit	GO:0005524,GO:0015986,GO:0016469,GO:0046933,GO:0046961,GO:0005737,GO:0009058,GO:0015031,GO:0016887	vATPase	0	0			0	0		N/A
JGI_V11_100110	0	0		0	0			0	0		N/A
JGI_V11_100114	Ubiquinol--cytochrome c reductase. Oxidative phosphorylation,Cytochrome b	GO:0006118,GO:0016020,GO:0016491		0	0			0	0		N/A
JGI_V11_100117	0	0		0	0			0	0		N/A
JGI_V11_100118	0	0		0	0			0	0		N/A
JGI_V11_100124	0	0		0	0			0	0		N/A
JGI_V11_100125	0	0		0	0			0	0		N/A
JGI_V11_100126	0	0		0	0			0	0		N/A
JGI_V11_100127	0	0		0	0			0	0		N/A
JGI_V11_100137	0	0		0	0			0	0		N/A
JGI_V11_100138	0	0		0	0			0	0		N/A
JGI_V11_100140	mRNA cleavage and polyadenylation factor IA/II complex. subunit CLP1	0		1	0	0.732547	8	1	0		N/A
JGI_V11_100142	0	0		0	0			0	0		N/A
JGI_V11_100144	0	0		1	0	0.494492	18	0	0		N/A
JGI_V11_100157	0	0		0	0			0	0		N/A
JGI_V11_100164	0	0		1	0	1	4	1	0		N/A
JGI_V11_100168	Aspartyl beta-hydroxylase	0		0	0			0	0		N/A
JGI_V11_100169	0	0		0	0			0	0		N/A
JGI_V11_100180	0	0		0	0			0	0		N/A
JGI_V11_100181	0	0		0	0			0	0		N/A
JGI_V11_100182	0	0		0	0			1	0		N/A
JGI_V11_100184	0	0		0	0			0	0		N/A
JGI_V11_100186	0	0		1	0	1	4.66667	0	0		N/A
JGI_V11_100188	Transcription initiation factor TFIID. subunit BDF1 and related bromodomain proteins	0		1	0	0.295527	18	0	0		N/A
JGI_V11_100189	Serine/threonine protein kinase	0		0	0			0	0		N/A
JGI_V11_100194	0	0		0	0			0	0		N/A
JGI_V11_100198	FOG: Transposon-encoded proteins with TYA. reverse transcriptase. integrase domains in various combinations	0		0	0			0	0		N/A
JGI_V11_100200	0	0		1	0	0.2612	8	0	0		N/A
JGI_V11_100201	0	0		0	0			0	0		N/A
JGI_V11_100204	0	0		0	0			0	0		N/A
JGI_V11_100205	0	0		0	0			0	0		N/A
JGI_V11_100207	Serine/threonine protein kinase	0		1	1	0.0565336	18	1	0		N/A
JGI_V11_100208	Serine carboxypeptidases	0		0	0			0	0		N/A
JGI_V11_100213	0	0		1	0	0.00582765	16	0	0		N/A
JGI_V11_100217	0	0		1	0	0.571942	16	0	0		N/A
JGI_V11_100218	0	0		1	0	0.426547	12	0	0		N/A
JGI_V11_100222	0	0		1	0	0.659446	16	1	0	GO:0042302	<2.2E-16
JGI_V11_100237	Transcription initiation factor TFIID. subunit TAF11	GO:0003700,GO:0005634,GO:0045449,GO:0003677		1	0	1	1.22222	0	0		N/A
JGI_V11_100243	ATP-dependent RNA helicase	GO:0031177		1	0	0.0282871	24	0	0		N/A
JGI_V11_100245	0	0		1	0	0.107054	22	0	0		N/A
JGI_V11_100248	0	0		0	0			0	0		N/A
JGI_V11_100249	0	0		1	0	1	5.55556	1	0		N/A
JGI_V11_100257	0	0		1	0	0.732547	8	0	0		N/A
JGI_V11_100258	0	0		0	0			0	0		N/A
JGI_V11_100262	0	0		0	0			0	0		N/A
JGI_V11_100263	Upstream transcription factor 2/L-myc-2 protein	0		0	0			0	0		N/A
JGI_V11_100265	FOG: 7 transmembrane receptor	GO:0001584,GO:0007186,GO:0016021		0	0			0	0		N/A
JGI_V11_100270	Pancreatic elastase II. ,Trypsin	GO:0004295,GO:0006508		1	0	0.551396	8	0	0		N/A
JGI_V11_100276	O-acetyltransferase	0		1	0	0.551396	10	1	0		N/A
JGI_V11_100280	FOG: 7 transmembrane receptor	GO:0001584,GO:0007186,GO:0016021		0	0			1	0		N/A
JGI_V11_100284	C-type lectin	0	immunity	1	0	0.019463	22	1	0		N/A
JGI_V11_100286	0	0		0	0			0	0		N/A
JGI_V11_100304	0	0		1	0	0.0872667	10	1	0		N/A
JGI_V11_100309	Predicted hydrolase (HIT family)	0		1	1	0.00861981	18	0	0		N/A
JGI_V11_100321	MAPK related serine/threonine protein kinase	GO:0042302		1	0	0.148081	20	1	0	GO:0042302	<2.2E-16
JGI_V11_100332	0	0		0	0			0	0		N/A
JGI_V11_100333	0	0		1	0	1	5.77778	0	0		N/A
JGI_V11_100339	Acid--D-amino-acid ligases (peptide synthases). Tryptophan metabolism,Acid--D-amino-acid ligases (peptide synthases). Ubiquinone biosynthesis,Projectin/twitchin and related proteins	GO:0042302		1	0	0.813981	20	0	0		N/A
JGI_V11_100340	Nuclear pore complex. Nup98 component (sc Nup145/Nup100/Nup116)	GO:0042302		1	0	0.284699	18	1	0	GO:0042302	6.77e-09
JGI_V11_100344	0	0		0	0			0	0		N/A
JGI_V11_100368	Nuclear receptor coregulator SMRT/SMRTER. contains Myb-like domains	0		1	0	1	0.777778	0	0		N/A
JGI_V11_100369	0	0		1	0	0.863322	20	0	0		N/A
JGI_V11_100371	Nuclear 5'-3' exoribonuclease-interacting protein. Rai1p	0		1	0	0.136903	16	1	0		N/A
JGI_V11_100374	beta-1.6-N-acetylglucosaminyltransferase. contains WSC domain	0		0	0			0	0		N/A
JGI_V11_100385	Collagens (type IV and type XIII). and related proteins	GO:0005737,GO:0006817		1	0	0.477112	4	0	0		N/A
JGI_V11_100387	0	0		1	0	0.84491	4	0	0		N/A
JGI_V11_100388	Collagens (type IV and type XIII). and related proteins	GO:0005737,GO:0006817		1	0	1	4	0	0		N/A
JGI_V11_100403	Glucose dehydrogenase/choline dehydrogenase/mandelonitrile lyase (GMC oxidoreductase family)	GO:0006118,GO:0016491		1	0	0.0113235	4	0	0		N/A
JGI_V11_100405	Glucose dehydrogenase/choline dehydrogenase/mandelonitrile lyase (GMC oxidoreductase family)	GO:0006118,GO:0016491		1	0	0.00815269	8	0	0		N/A
JGI_V11_100422	RNA polymerase II. large subunit	GO:0042302		1	0	0.102585	22	1	1	GO:0042302	6.61e-06
JGI_V11_100424	RNA polymerase II. large subunit	GO:0042302		1	1	0.00969606	22	1	0		N/A
JGI_V11_100426	0	0		1	0	0.707496	16	0	0		N/A
JGI_V11_100432	Myo-inositol oxygenase. Inositol phosphate metabolism,Aldehyde reductase	0		1	0	0.785644	12	0	0		N/A
JGI_V11_100433	F-box protein containing LRR	0		0	0			0	0		N/A
JGI_V11_100447	Translation initiation factor 2B. delta subunit (eIF-2Bdelta/GCD2)	GO:0003743,GO:0005525,GO:0005851,GO:0006413		1	0	1	3.77778	0	0		N/A
JGI_V11_100451	0	0		1	0	0.477112	16	1	0		N/A
JGI_V11_10046	Acetylcholinesterase. Glycerolipid metabolism,Carboxylesterase and related proteins	GO:0003824,GO:0007155,GO:0016020		1	0	1	0.777778	0	0		N/A
JGI_V11_100462	0	0		1	0	0.000391689	2	0	0		N/A
JGI_V11_100467	0	0		1	0	1	8	0	0		N/A
JGI_V11_100474	Glutamate-gated kainate-type ion channel receptor subunit GluR5 and related subunits	GO:0005215,GO:0006810		1	0	0.0488087	10	0	0		N/A
JGI_V11_100476	Molecular chaperone Prefoldin. subunit 1	0		1	0	0.967931	8	0	0		N/A
JGI_V11_100485	Tyrosine kinase specific for activated (GTP-bound) p21cdc42Hs	GO:0004672,GO:0005524,GO:0006468,GO:0004713,GO:0004674		1	0	0.0944687	16	1	0		N/A
JGI_V11_100505	0	0		1	0	0.153625	16	0	0		N/A
JGI_V11_100529	0	0		1	0	1	1.22222	0	0		N/A
JGI_V11_100541	Adenosine kinase. Purine metabolism,Possible pfkB family carbohydrate kinase	GO:0004001,GO:0006166		1	0	0.84491	18	0	0		N/A
JGI_V11_100542	0	0		1	0	0.368814	18	0	0		N/A
JGI_V11_100544	0	0		1	0	0.186917	22	1	0		N/A
JGI_V11_100545	0	0		1	0	1	22	0	0		N/A
JGI_V11_100563	Muscular protein implicated in muscular dystrophy phenotype	0		1	0	0.254549	22	0	0		N/A
JGI_V11_100564	Muscular protein implicated in muscular dystrophy phenotype	0		1	0	1	4.88889	0	0		N/A
JGI_V11_100593	0	0		1	0	1	5.22222	1	0		N/A
JGI_V11_100606	FOG: Immunoglobulin C-2 Type/fibronectin type III domains	0		1	0	1	22.4444	0	0		N/A
JGI_V11_100611	Alpha tubulin	GO:0005198,GO:0005874,GO:0007018,GO:0003924,GO:0005525,GO:0043234,GO:0051258		1	0	0.923571	18	0	0		N/A
JGI_V11_100620	Serine/threonine protein kinase and endoribonuclease ERN1/IRE1. sensor of the unfolded protein response pathway	GO:0004672,GO:0005524,GO:0006468,GO:0004713,GO:0004674		1	0	0.227659	4	0	0		N/A
JGI_V11_100622	0	0		1	0	1	4.44444	1	0		N/A
JGI_V11_100633	Splicing coactivator SRm160/300. subunit SRm300	0		1	0	1	5.66667	1	0		N/A
JGI_V11_100635	Microtubule-associated proteins	GO:0009279		1	1	0.0152238	18	0	0		N/A
JGI_V11_100643	0	0		1	0	0.0248253	8	0	0		N/A
JGI_V11_100649	Cyclin	0		1	0	0.785644	6	0	0		N/A
JGI_V11_100652	CREB binding protein/P300 and related TAZ Zn-finger proteins	GO:0000151,GO:0004842,GO:0008270,GO:0016567		1	0	0.295527	8	1	0		N/A
JGI_V11_100671	0	0		1	0	1	0.888889	0	0		N/A
JGI_V11_100684	0	0		1	0	1	18	0	0		N/A
JGI_V11_100697	0	0		1	0	0.000238589	22	1	0		N/A
JGI_V11_100705	DNA repair and recombination protein RAD52/RAD22	GO:0006281,GO:0006310		1	0	0.306727	8	1	0		N/A
JGI_V11_100709	0	0		0	0			0	0		N/A
JGI_V11_100710	0	0		1	0	0.173106	22	0	0		N/A
JGI_V11_100718	0	0		1	0	0.0449756	8	0	0		N/A
JGI_V11_100733	0	0		1	0	0.364535	6	1	0		N/A
JGI_V11_100734	0	0		1	0	0.318882	18	0	0		N/A
JGI_V11_100736	Uncharacterized conserved protein WDR8. contains WD repeats	0		1	1	0.0982962	7	0	0		N/A
JGI_V11_100740	Structure-specific endonuclease ERCC1-XPF. catalytic component XPF/ERCC4	0		1	0	0.142469	16	0	0		N/A
JGI_V11_100741	0	0		0	0			0	0		N/A
JGI_V11_100743	0	0		0	0			0	0		N/A
JGI_V11_100756	0	0		0	0			0	0		N/A
JGI_V11_100757	0	0		1	0	0.0647972	2	1	0		N/A
JGI_V11_100771	0	0		1	0	0.0298579	10	0	0		N/A
JGI_V11_100774	0	0		0	0			0	0		N/A
JGI_V11_100775	Radixin. moesin and related proteins of the ERM family	0		0	0			0	0		N/A
JGI_V11_100783	0	0		1	0	1	2.88889	0	0		N/A
JGI_V11_100787	Serine/threonine protein kinase	0		1	0	0.0119035	16	1	0		N/A
JGI_V11_100788	0	0		1	0	0.245529	8	0	0		N/A
JGI_V11_100791	0	0		1	0	0.342421	8	1	0		N/A
JGI_V11_100794	Uncharacterized conserved protein	0		1	0	1	3.22222	1	0		N/A
JGI_V11_100799	Small Nuclear ribonucleoprotein splicing factor	GO:0005634,GO:0005732,GO:0006397,GO:0030529		1	0	0.0259901	8	1	0		N/A
JGI_V11_100809	Thyroid hormone receptor-associated protein complex. subunit TRAP230	GO:0005576,GO:0006030,GO:0008061		1	0	0.707496	16	0	0		N/A
JGI_V11_100812	0	0		1	0	1	6	0	0		N/A
JGI_V11_100816	Germ-line stem cell division protein Hiwi/Piwi. negative developmental regulator	0		1	0	1	6.66667	0	0		N/A
JGI_V11_100825	0	0		1	0	0.571942	8	1	0		N/A
JGI_V11_100837	0	0		1	1	0.0236643	8	1	0		N/A
JGI_V11_100839	Nucleolar GTPase/ATPase p130	GO:0005515		1	0	1	16	0	0		N/A
JGI_V11_100842	FOG: Ankyrin repeat	GO:0004672,GO:0005524,GO:0006468		1	1	0.032711	4	1	1		N/A
JGI_V11_100843	0	0		1	0	0.426547	22	0	0		N/A
JGI_V11_100849	FOG: Ankyrin repeat	GO:0004672,GO:0005524,GO:0006468,GO:0004713,GO:0004674		1	0	0.164631	2	0	0		N/A
JGI_V11_100850	0	0		1	1	0.019463	10	0	0		N/A
JGI_V11_100862	0	0		1	0	0.683586	18	0	0		N/A
JGI_V11_100864	Disintegrin metalloproteinases with thrombospondin repeats	GO:0004222,GO:0006508,GO:0008237,GO:0008270		1	0	1	4.55556	0	0		N/A
JGI_V11_100866	von Willebrand factor and related coagulation proteins	0		1	0	0.967931	22	1	0	GO:0005515	0.0443373
JGI_V11_100870	0	0		1	0	1	2.66667	1	0		N/A
JGI_V11_100876	0	0		1	0	1	2.22222	0	0		N/A
JGI_V11_100879	0	0		1	0	0.160184	5	0	0		N/A
JGI_V11_100888	0	0		1	0	0.707496	1	0	0		N/A
JGI_V11_100890	0	0		0	0			0	0		N/A
JGI_V11_100891	0	0		0	0			0	0		N/A
JGI_V11_100898	0	0		1	0	1	23	0	0		N/A
JGI_V11_100902	0	0		0	0			0	0		N/A
JGI_V11_100904	U3 small nucleolar ribonucleoprotein (snoRNP) component	0		1	0	0.120582	16	0	0		N/A
JGI_V11_100906	0	0		0	0			0	0		N/A
JGI_V11_100907	U3 small nucleolar ribonucleoprotein (snoRNP) component	0		1	0	0.166696	5	0	0		N/A
JGI_V11_100911	Predicted E3 ubiquitin ligase	0		1	0	0.101359	8	1	0		N/A
JGI_V11_100919	Ca2+-modulated nonselective cation channel polycystin	GO:0016020,GO:0005529		1	1	0.0472603	4	1	1		N/A
JGI_V11_100927	0	0		1	0	0.318882	18	1	0		N/A
JGI_V11_100928	0	0		1	0	1	16	0	0		N/A
JGI_V11_100941	Molecular chaperone (DnaJ superfamily)	GO:0006457,GO:0031072,GO:0051082		1	0	0.459272	16	1	0		N/A
JGI_V11_100944	0	0		0	0			1	0		N/A
JGI_V11_100953	0	0		1	0	0.27438	2	1	0		N/A
JGI_V11_100957	0	0		1	0	0.0617732	2	0	0		N/A
JGI_V11_100958	Myosin class V heavy chain	GO:0003774,GO:0016459		1	0	0.0392894	8	0	0		N/A
JGI_V11_100959	0	0		1	0	0.33054	9.6	0	0		N/A
JGI_V11_100962	Thioredoxin binding protein TBP-2/VDUP1	0		1	0	0.136903	16	1	0		N/A
JGI_V11_100968	Serine/threonine protein kinase and endoribonuclease ERN1/IRE1. sensor of the unfolded protein response pathway	GO:0004672,GO:0005524,GO:0006468,GO:0004713,GO:0004674		1	0	0.459272	16	1	0		N/A
JGI_V11_100969	Myosin class V heavy chain	GO:0003774,GO:0016459		1	0	0.200386	8	1	0		N/A
JGI_V11_100983	G protein-coupled receptors	GO:0004930,GO:0016020		1	0	0.295527	8	0	0		N/A
JGI_V11_100988	0	0		1	0	0.342421	6	0	0		N/A
JGI_V11_100993	Lysosomal trafficking regulator LYST and related BEACH and WD40 repeat proteins	GO:0008270		1	0	0.284699	16	0	0		N/A
JGI_V11_100994	Myosin class II heavy chain	GO:0003676		0	0			1	0		N/A
JGI_V11_100996	0	0		1	0	0.614572	16	1	0		N/A
JGI_V11_101004	0	0		1	0	0.732547	2	0	0		N/A
JGI_V11_101005	0	0		1	0	0.153625	18	1	0		N/A
JGI_V11_101007	G protein-coupled receptors	GO:0007218,GO:0016020,GO:0004930,GO:0005529,GO:0016524		1	0	0.153625	22	1	0		N/A
JGI_V11_101008	Serine/threonine protein kinase and endoribonuclease ERN1/IRE1. sensor of the unfolded protein response pathway	GO:0004672,GO:0005524,GO:0006468,GO:0004713,GO:0004674		1	0	1	3.55556	0	0		N/A
JGI_V11_101011	0	0		0	0			0	0		N/A
JGI_V11_101019	Nuclear receptor coregulator SMRT/SMRTER. contains Myb-like domains	0		0	0			0	0		N/A
JGI_V11_101027	Trypsin	GO:0004295,GO:0006508,GO:0004263		0	0			0	0		N/A
JGI_V11_101032	FOG: FHA domain	GO:0000151,GO:0004842,GO:0008270,GO:0016567		1	0	0.453133	16	1	0		N/A
JGI_V11_101046	0	0		1	0	0.512404	18	0	0		N/A
JGI_V11_101053	0	0		1	0	0.592738	6	0	0		N/A
JGI_V11_101072	0	0		1	0	0.592738	4	1	1	GO:0005975,GO:0006508,GO:0004182,GO:0004180	1.66E-09,6.87E-07,2.57E-06,9.96E-05
JGI_V11_101076	Phosphatidylinositol transfer protein SEC14 and related proteins	0		1	0	1	4	0	0		N/A
JGI_V11_101078	Predicted histone tail methylase containing SET domain	0		1	0	1	4.66667	1	0		N/A
JGI_V11_101079	0	0		1	0	1	5	1	0		N/A
JGI_V11_101081	0	0		1	0	0.368814	16	1	0		N/A
JGI_V11_101083	0	0		1	0	1	1.44444	0	0		N/A
JGI_V11_101084	0	0		1	0	1	3	0	0		N/A
JGI_V11_101087	Translation initiation factor 4F. ribosome/mRNA-bridging subunit (eIF-4G)	GO:0003700,GO:0006355		1	0	0.494492	4	1	0		N/A
JGI_V11_101088	RNA binding protein RBM12/SWAN	0		1	0	0.00171251	16	1	0		N/A
JGI_V11_101102	mRNA-binding protein Encore	0		1	0	1	22	1	0	GO:0005634	0.00113233
JGI_V11_101109	0	0		0	0			0	0		N/A
JGI_V11_101112	Proteins containing BTB/POZ and Kelch domains. involved in regulatory/signal transduction processes	GO:0005515		1	0	0.571942	16	1	0		N/A
JGI_V11_101116	Speckle-type POZ protein SPOP and related proteins with TRAF. MATH and BTB/POZ domains	GO:0005515		0	0			1	0		N/A
JGI_V11_101118	Speckle-type POZ protein SPOP and related proteins with TRAF. MATH and BTB/POZ domains	GO:0005515		1	0	0.592738	18	0	0		N/A
JGI_V11_101120	Speckle-type POZ protein SPOP and related proteins with TRAF. MATH and BTB/POZ domains	GO:0005515		1	0	0.264206	8	1	0		N/A
JGI_V11_101128	Speckle-type POZ protein SPOP and related proteins with TRAF. MATH and BTB/POZ domains	GO:0005515		0	0			0	0		N/A
JGI_V11_101154	Rab6 GTPase-interacting protein involved in endosome-to-TGN transport	0		1	0	0.236849	10	0	0		N/A
JGI_V11_101160	0	0		1	1	0.00861981	5	0	0		N/A
JGI_V11_101165	0	0		1	0	0.0472603	8	1	0		N/A
JGI_V11_101167	0	0		1	0	0.0800978	18	0	0		N/A
JGI_V11_101170	0	0		1	0	0.732547	18	0	0		N/A
JGI_V11_101171	Speckle-type POZ protein SPOP and related proteins with TRAF. MATH and BTB/POZ domains	GO:0005515		1	0	0.494492	16	0	0		N/A
JGI_V11_101174	0	0		1	0	0.442368	8	0	0		N/A
JGI_V11_101178	0	0		1	0	0.295527	16	1	0		N/A
JGI_V11_101181	0	0		1	0	1	2	0	0		N/A
JGI_V11_101184	0	0		1	0	0.459272	16	0	0		N/A
JGI_V11_101186	0	0		1	0	0.236849	6	1	1	GO:0005975,GO:0006508,GO:0004182,GO:0004180	1.66E-09,6.87E-07,2.57E-06,9.96E-05
JGI_V11_101187	0	0		1	0	0.136903	16	1	0		N/A
JGI_V11_10119	K+-channel KCNQ	GO:0004871,GO:0007165,GO:0000155,GO:0000160,GO:0006355,GO:0005267,GO:0006813,GO:0016020,GO:0005249,GO:0005261,GO:0006812,GO:0005216,GO:0006811		1	0	0.785644	18	0	0		N/A
JGI_V11_101194	0	0		0	0			0	0		N/A
JGI_V11_101201	eIF-2alpha kinase PEK/EIF2AK3	GO:0004672,GO:0005524,GO:0006468,GO:0004713,GO:0004674		1	0	0.759161	9	0	0		N/A
JGI_V11_101206	Beta-N-acetylhexosaminidase	GO:0004563,GO:0005975		1	0	1	4.44444	0	0		N/A
JGI_V11_101223	Signaling protein SWIFT and related BRCT domain proteins	0		1	0	0.531371	18	0	0		N/A
JGI_V11_101227	Tuftelin-interacting protein TIP39. contains G-patch domain	GO:0003676,GO:0005622		1	0	0.0160437	6	0	0		N/A
JGI_V11_101230	ER-Golgi vesicle-tethering protein p115	0		1	0	0.111826	6	0	0		N/A
JGI_V11_101232	Uncharacterized conserved coiled-coil protein	0		1	0	0.218951	6	1	0		N/A
JGI_V11_101239	0	0		1	0	0.236849	8	1	0		N/A
JGI_V11_101266	0	0		1	0	0.318882	8	1	0		N/A
JGI_V11_101276	0	0		1	0	1	3.22222	0	0		N/A
JGI_V11_101277	0	0		1	0	0.125834	16	0	0		N/A
JGI_V11_101278	Nucleolar GTPase/ATPase p130	0		1	0	1	23.7778	0	0		N/A
JGI_V11_101288	Uncharacterized conserved coiled-coil protein	0		1	0	0.245529	16	1	0		N/A
JGI_V11_101295	0	0		0	0			0	0		N/A
JGI_V11_101309	0	0		1	0	0.382208	16	1	0		N/A
JGI_V11_101321	0	0		1	0	0.659446	16	1	0		N/A
JGI_V11_101322	Cyclic nucleotide phosphodiesterase	GO:0004114,GO:0007165,GO:0003824		1	0	0.120582	24	0	0		N/A
JGI_V11_101349	Uncharacterized conserved coiled-coil protein	0		1	0	1	14	0	0		N/A
JGI_V11_101359	0	0		1	0	0.111826	16	0	0		N/A
JGI_V11_101362	0	0		1	1	0.0872667	18	1	0		N/A
JGI_V11_101374	Neurexin IV	GO:0005201,GO:0005581		1	0	0.377916	8	1	0	GO:0005975,GO:0006508,GO:0004182,GO:0004180	1.66E-09,6.87E-07,2.57E-06,9.96E-05
JGI_V11_101397	0	0		1	0	0.0944687	6	0	0		N/A
JGI_V11_101429	beta-1.6-N-acetylglucosaminyltransferase. contains WSC domain	GO:0003677,GO:0005634		1	0	0.759161	2	0	0		N/A
JGI_V11_10143	Ras1 guanine nucleotide exchange factor	GO:0005085,GO:0007264,GO:0007242		1	0	0.923571	18	0	0		N/A
JGI_V11_101431	0	0		1	0	0.160184	18	0	0		N/A
JGI_V11_101435	0	0		1	0	0.0248253	16	1	0		N/A
JGI_V11_101455	0	0		1	0	1	3.11111	0	0		N/A
JGI_V11_101457	0	0		1	0	1	18	0	0		N/A
JGI_V11_101458	0	0		1	0	0.707496	18	0	0		N/A
JGI_V11_101459	0	0		1	0	0.0736635	6	0	0		N/A
JGI_V11_101461	C-type lectin	0	immunity	1	0	0.160184	18	0	0		N/A
JGI_V11_101466	0	0		1	0	0.592738	6	0	0		N/A
JGI_V11_101467	0	0		1	0	0.0908531	22	0	0		N/A
JGI_V11_101472	0	0		1	1	0.0298579	4	1	0		N/A
JGI_V11_101475	Neurexin IV	GO:0005201,GO:0005581		1	0	1	4.44444	1	0		N/A
JGI_V11_101478	Adenosinetriphosphatase. Purine metabolism,Transcription regulator XNP/ATRX. DEAD-box superfamily	GO:0003677,GO:0005524,GO:0008026		1	0	1	2.77778	0	0		N/A
JGI_V11_101480	In phosphorous-containing anhydrides. Starch and sucrose metabolism,In phosphorous-containing anhydrides. Folate biosynthesis,Transcription regulator XNP/ATRX. DEAD-box superfamily	GO:0003677,GO:0005524,GO:0008026,GO:0003676,GO:0004386		0	0			0	0		N/A
JGI_V11_101482	0	0		0	0			1	0		N/A
JGI_V11_101484	0	0		0	0			0	0		N/A
JGI_V11_101485	0	0		1	0	0.245529	8	0	0		N/A
JGI_V11_101496	Speckle-type POZ protein SPOP and related proteins with TRAF. MATH and BTB/POZ domains	GO:0005515		1	0	0.136903	18	1	0		N/A
JGI_V11_101510	Iron/ascorbate family oxidoreductases	GO:0005506,GO:0016216,GO:0017000		1	0	0.153625	6	0	0		N/A
JGI_V11_101526	0	0		0	0			0	0		N/A
JGI_V11_101532	Sodium-neurotransmitter symporter	GO:0004672,GO:0005524,GO:0006468		1	0	0.551396	16	0	0		N/A
JGI_V11_101535	Exo-alpha-sialidase. N-Glycan degradation,Exo-alpha-sialidase. Sphingoglycolipid metabolism,Fibrillarin and related nucleolar RNA-binding proteins	0		1	1	0.0565336	22	0	0		N/A
JGI_V11_101537	Actin filament-coating protein tropomyosin	0		1	0	0.102585	10	0	0		N/A
JGI_V11_101545	Glutamate-gated kainate-type ion channel receptor subunit GluR5 and related subunits	GO:0004970,GO:0005234,GO:0016020		1	0	0.512404	16	1	0		N/A
JGI_V11_101550	Glutamate-gated kainate-type ion channel receptor subunit GluR5 and related subunits	GO:0004970,GO:0005234,GO:0016020		0	0			0	0		N/A
JGI_V11_101570	Histone acetyltransferase. ,CREB binding protein/P300 and related TAZ Zn-finger proteins	0		1	0	0.0392894	16	1	0		N/A
JGI_V11_101571	0	0		1	0	0.0234361	8	0	0		N/A
JGI_V11_101585	0	0		1	0	0.477112	16	1	0		N/A
JGI_V11_101596	0	0		1	1	0.0374989	22	1	0		N/A
JGI_V11_101600	0	0		0	0			0	0		N/A
JGI_V11_101612	0	0		1	0	0.0617732	16	0	0		N/A
JGI_V11_101616	0	0		0	0			0	0		N/A
JGI_V11_101617	0	0		1	0	0.0298579	4	0	0		N/A
JGI_V11_101618	ER-Golgi vesicle-tethering protein p115	0		0	0			0	0		N/A
JGI_V11_10162	Transcription initiation factor TFIID. subunit TAF1	0		1	0	1	18	0	0		N/A
JGI_V11_101620	Cytoskeleton-associated protein and related proteins	0		0	0			0	0		N/A
JGI_V11_101622	0	0		1	0	1	1.44444	0	0		N/A
JGI_V11_101631	C-4 sterol methyl oxidase	GO:0003824,GO:0008152		1	0	0.0119035	18	0	0		N/A
JGI_V11_101640	Glutamate-gated kainate-type ion channel receptor subunit GluR5 and related subunits	0		0	0			0	0		N/A
JGI_V11_101679	0	0		1	0	1	6.88889	0	0		N/A
JGI_V11_101682	0	0		1	0	0.0342436	16	1	0		N/A
JGI_V11_101683	ER-Golgi vesicle-tethering protein p115	0		0	0			0	0		N/A
JGI_V11_101684	Programmed cell death 8 (apoptosis-inducing factor)	0		1	0	0.218951	16	0	0		N/A
JGI_V11_101685	0	0		1	0	0.396642	16	0	0		N/A
JGI_V11_101700	Low-density lipoprotein receptors containing Ca2+-binding EGF-like domains	0		1	0	0.295527	17	1	0		N/A
JGI_V11_101703	Cytoskeleton-associated protein and related proteins	0		1	0	0.659446	4	1	0		N/A
JGI_V11_101710	0	0		1	0	1	2.66667	1	0		N/A
JGI_V11_101723	0	0		1	0	1	6.77778	0	0		N/A
JGI_V11_101737	Glutamate-gated kainate-type ion channel receptor subunit GluR5 and related subunits	0		1	0	0.210473	18	0	0		N/A
JGI_V11_101743	Histone acetyltransferase. ,Collagens (type IV and type XIII). and related proteins	0		1	0	0.160184	18	0	0		N/A
JGI_V11_101766	0	0		0	0			0	0		N/A
JGI_V11_101790	CREB binding protein/P300 and related TAZ Zn-finger proteins	0		1	0	0.306727	16	0	0		N/A
JGI_V11_101805	0	0		0	0			0	0		N/A
JGI_V11_101809	Collagens (type IV and type XIII). and related proteins	0		1	0	0.442368	16	0	0		N/A
JGI_V11_101812	0	0		0	0			0	0		N/A
JGI_V11_101847	0	0		1	0	0.0769026	16	1	0		N/A
JGI_V11_101856	0	0		1	0	1	23.1111	0	0		N/A
JGI_V11_101865	5'-3' exonuclease	0		1	0	0.00549724	10	0	0		N/A
JGI_V11_101866	0	0		1	0	1	2.55556	0	0		N/A
JGI_V11_101871	Nuclear receptor coregulator SMRT/SMRTER. contains Myb-like domains	GO:0003677,GO:0006306,GO:0008170,GO:0008152,GO:0016491		1	0	0.125834	22	0	0		N/A
JGI_V11_101872	Serine/threonine-protein kinase involved in autophagy	GO:0004672,GO:0005524,GO:0006468,GO:0004713,GO:0004674,GO:0006118,GO:0016020,GO:0016491		1	0	0.173106	8	0	0		N/A
JGI_V11_10188	DEAD box-containing helicase-like transcription factor/DNA repair protein	GO:0003677,GO:0005524,GO:0008026,GO:0003676,GO:0004386,GO:0000151,GO:0004842,GO:0008270,GO:0016567,GO:0006355		1	0	0.0589394	16	0	0		N/A
JGI_V11_101895	Fibrillins and related proteins containing Ca2+-binding EGF-like domains	GO:0006118,GO:0005509		1	0	0.166696	2	0	0		N/A
JGI_V11_101922	0	0		0	0			0	0		N/A
JGI_V11_101930	0	0		1	0	0.0589394	10	1	0		N/A
JGI_V11_101933	Chitinase	0	chitanase	1	0	0.160184	22	1	0		N/A
JGI_V11_101938	Ribonuclease P. ,Protein subunit of nuclear ribonuclease P (RNase P)	GO:0004540,GO:0008033		1	0	0.186917	8	1	0		N/A
JGI_V11_101955	0	0		1	0	0.707496	18	0	0		N/A
JGI_V11_101964	Mannose-1-phosphate guanylyltransferase. Fructose and mannose metabolism,GDP-mannose pyrophosphorylase/mannose-1-phosphate guanylyltransferase	GO:0009058,GO:0016779		1	0	1	3.11111	0	0		N/A
JGI_V11_101967	Peroxisomal NUDIX hydrolase	GO:0003676,GO:0004452,GO:0008299		1	0	0.148081	8	0	0		N/A
JGI_V11_101971	0	0		1	1	0.0392894	2	1	0	GO:0042302	6.77e-09
JGI_V11_102038	FOG: Ankyrin repeat	GO:0005622,GO:0004553,GO:0005975,GO:0000151,GO:0004842,GO:0008270,GO:0016567		1	0	0.160184	18	0	0		N/A
JGI_V11_102041	Actin regulatory protein (Wiskott-Aldrich syndrome protein)	0		0	0			0	0		N/A
JGI_V11_102042	0	0		0	0			0	0		N/A
JGI_V11_102043	SNF2 family DNA-dependent ATPase	0		1	0	0.442368	8	0	0		N/A
JGI_V11_102047	0	0		1	0	0.27438	16	1	0		N/A
JGI_V11_102049	0	0		0	0			0	0		N/A
JGI_V11_102050	0	0		0	0			0	0		N/A
JGI_V11_102053	0	0		0	0			0	0		N/A
JGI_V11_102055	0	0		1	0	1	8	1	0		N/A
JGI_V11_102056	0	0		0	0			0	0		N/A
JGI_V11_102058	0	0		0	0			0	0		N/A
JGI_V11_102059	FOG: Reverse transcriptase	0		1	0	0.90426	20	0	0		N/A
JGI_V11_102061	0	0		0	0			0	0		N/A
JGI_V11_102064	Cyclin B and related kinase-activating proteins	0		1	0	1	16	0	0		N/A
JGI_V11_102071	0	0		1	0	0.614572	20	1	0		N/A
JGI_V11_102073	RNA polymerase II. large subunit	0		1	0	0.186917	16	0	0		N/A
JGI_V11_102075	0	0		0	0			0	0		N/A
JGI_V11_102081	Signal transduction protein Enabled. contains WH1 domain	0		1	0	0.459272	10	0	0		N/A
JGI_V11_102083	H/ACA small nucleolar RNP component GAR1	0		1	0	1	4.33333	1	0		N/A
JGI_V11_102084	Serine carboxypeptidases	0		1	0	1	2.11111	0	0		N/A
JGI_V11_102088	Uncharacterized coiled-coil protein	0		0	0			0	0		N/A
JGI_V11_102092	0	0		1	0	0.227659	22	0	0		N/A
JGI_V11_102093	0	0		1	0	0.00463215	16	1	0		N/A
JGI_V11_102105	0	0		1	0	0.210473	8	1	0		N/A
JGI_V11_102106	0	0		1	0	0.0494163	16	1	0		N/A
JGI_V11_102133	Uncharacterized conserved coiled-coil protein	0		1	0	0.0517574	8	1	0		N/A
JGI_V11_102163	Permease of the major facilitator superfamily	0		1	0	1	2	0	0		N/A
JGI_V11_102173	0	0		1	0	1	6.11111	1	0	GO:0005634	0.00113233
JGI_V11_102195	0	0		1	0	0.732547	8	1	0		N/A
JGI_V11_102209	0	0		1	0	0.477112	20	0	0		N/A
JGI_V11_102226	0	0		0	0			0	0		N/A
JGI_V11_102232	Ca2+-dependent phospholipid-binding protein Synaptotagmin. required for synaptic vesicle and secretory granule exocytosis	GO:0005215,GO:0006810,GO:0008021,GO:0016020		1	0	1	10	1	0		N/A
JGI_V11_102235	DEAD box containing helicases	0		1	0	1	5.55556	0	0		N/A
JGI_V11_102242	Karyopherin (importin) beta 1	GO:0000059,GO:0005634,GO:0005643,GO:0005737,GO:0008565		1	0	0.0225793	16	1	0		N/A
JGI_V11_102258	0	0		1	0	1	22.4444	0	0		N/A
JGI_V11_102273	0	0		1	0	0.0617732	8	0	0		N/A
JGI_V11_102281	Conserved Zn-finger protein	0		1	0	0.0160437	20	0	0		N/A
JGI_V11_102301	0	0		1	0	0.636713	8	0	0		N/A
JGI_V11_102305	Actin regulatory protein (Wiskott-Aldrich syndrome protein)	0		1	0	0.420966	18	1	0		N/A
JGI_V11_102309	0	0		0	0			0	0		N/A
JGI_V11_102310	0	0		1	0	0.614572	12	0	0		N/A
JGI_V11_102311	0	0		0	0			0	0		N/A
JGI_V11_102312	Cell cycle-regulated histone H1-binding protein	0		0	0			0	0		N/A
JGI_V11_102315	0	0		0	0			0	0		N/A
JGI_V11_102316	0	0		0	0			0	0		N/A
JGI_V11_102317	0	0		0	0			0	0		N/A
JGI_V11_102323	0	0		0	0			0	0		N/A
JGI_V11_102324	Predicted transcription factor DATF1. contains PHD and TFS2M domains	0		0	0			0	0		N/A
JGI_V11_102325	0	0		0	0			0	0		N/A
JGI_V11_102327	0	0		0	0			0	0		N/A
JGI_V11_102328	0	0		1	1	0.032711	6	0	0		N/A
JGI_V11_102331	Serine proteinase inhibitor (KU family) with thrombospondin repeats	0		1	0	1	4.55556	1	0		N/A
JGI_V11_102339	Alternative splicing factor SRp20/9G8 (RRM superfamily)	GO:0003676		0	0			0	0		N/A
JGI_V11_102345	0	0		0	0			0	0		N/A
JGI_V11_102351	0	0		1	0	1	4.11111	0	0		N/A
JGI_V11_102352	0	0		1	0	0.33054	16	0	0		N/A
JGI_V11_102354	Uncharacterized conserved protein	0		1	0	0.136903	16	1	0		N/A
JGI_V11_102355	Hydrolases.	GO:0005515,GO:0005622,GO:0006915		1	0	0.00018884	8	1	0		N/A
JGI_V11_102362	Splicing coactivator SRm160/300. subunit SRm300	0		0	0			0	0		N/A
JGI_V11_102363	0	0		0	0			0	0		N/A
JGI_V11_102364	0	0		1	0	0.142469	20	0	0		N/A
JGI_V11_102366	Glutamate-gated kainate-type ion channel receptor subunit GluR5 and related subunits	0		1	0	0.659446	10	0	0		N/A
JGI_V11_102384	Uncharacterized conserved protein	0		1	0	0.494492	22	1	0		N/A
JGI_V11_102386	Glutamate-gated metabotropic ion channel receptor subunit GRM2 and related subunits. G-protein coupled receptor superfamily	GO:0008067,GO:0016020		1	0	0.303155	22	1	0		N/A
JGI_V11_102387	Ankyrin repeat protein	GO:0004672,GO:0005524,GO:0006468,GO:0003723,GO:0016071		1	1	0.0565336	4	1	1		N/A
JGI_V11_102388	Ankyrin	0		1	0	0.785644	8	0	0		N/A
JGI_V11_102408	Acetylcholine receptor	GO:0006811,GO:0016020,GO:0030594,GO:0005230,GO:0006810		1	0	0.442368	6	1	0		N/A
JGI_V11_102444	C-type lectin	0	immunity	1	0	0.125834	22	1	0		N/A
JGI_V11_102445	Histone acetyltransferase. ,Putative transcription factor HALR/MLL3. involved in embryonic development	GO:0003676,GO:0005634,GO:0008270		1	0	0.00815269	23	1	0		N/A
JGI_V11_102446	0	0		1	0	1	5.22222	0	0		N/A
JGI_V11_102448	0	0		1	0	1	6.44444	1	0		N/A
JGI_V11_10245	Transcription elongation factor SPT6	GO:0004553,GO:0005975,GO:0003723		0	0			0	0		N/A
JGI_V11_102458	[PAR domain protein 1ε] Basic region leucine zipper transcription factor	GO:0003677,GO:0005634,GO:0006355	clock	1	0	0.236849	2	0	0		N/A
JGI_V11_102459	0	0		1	0	0.281598	17	0	0		N/A
JGI_V11_102466	Myosin class II heavy chain	0		1	0	0.355437	8	0	0		N/A
JGI_V11_102473	Complement factor D. ,Trypsin	GO:0004295,GO:0006508,GO:0004263		1	0	0.0982962	6	1	1		N/A
JGI_V11_102481	0	0		1	0	1	2.33333	0	0		N/A
JGI_V11_102482	0	0		1	0	1	4.44444	0	0		N/A
JGI_V11_102489	0	0		1	0	0.254549	8	0	0		N/A
JGI_V11_102493	0	0		1	0	1	8	1	0		N/A
JGI_V11_102497	0	0		0	0			0	0		N/A
JGI_V11_102499	0	0		0	0			0	0		N/A
JGI_V11_10253	Transcription elongation factor SPT6	GO:0003723		1	0	1	16	0	0		N/A
JGI_V11_102531	0	0		0	0			0	0		N/A
JGI_V11_102532	0	0		0	0			0	0		N/A
JGI_V11_102543	0	0		0	0			0	0		N/A
JGI_V11_10255	FOG: Toll/interleukin receptor and related proteins containing LRR and TIR repeats	GO:0004888,GO:0016020		1	0	0.382208	22	1	0		N/A
JGI_V11_102551	Transcriptional repressors of the hairy/E(spl) family (contains HLH)	0		1	0	0.477112	9	1	0		N/A
JGI_V11_102570	Oxidation resistance protein	GO:0004289,GO:0006508,GO:0016998		1	0	0.284699	20	0	0		N/A
JGI_V11_102586	0	0		0	0			0	0		N/A
JGI_V11_102589	0	0		0	0			0	0		N/A
JGI_V11_102590	0	0		1	0	1	0.666667	0	0		N/A
JGI_V11_102596	0	0		0	0			0	0		N/A
JGI_V11_102601	Auxilin-like protein and related proteins containing DnaJ domain	0		1	0	1	2.88889	0	0		N/A
JGI_V11_102604	0	0		1	0	0.477112	2	0	0		N/A
JGI_V11_102606	Astacin. ,Cubilin. multiligand receptor mediating cobalamin absorption	0		1	0	0.00582765	16	0	0		N/A
JGI_V11_102612	0	0		0	0			0	0		N/A
JGI_V11_102613	0	0		0	0			0	0		N/A
JGI_V11_102615	0	0		0	0			0	0		N/A
JGI_V11_102626	Predicted membrane protein	0		1	0	1	2.33333	0	0		N/A
JGI_V11_102627	Putative ATP-dependent Clp-type protease (AAA+ ATPase superfamily)	GO:0000166,GO:0017111,GO:0005524		1	1	0.0106925	6	1	0		N/A
JGI_V11_102629	0	0		0	0			0	0		N/A
JGI_V11_102637	0	0		0	0			0	0		N/A
JGI_V11_102638	0	0		0	0			0	0		N/A
JGI_V11_102646	0	0		1	0	0.0704335	10	0	0		N/A
JGI_V11_102652	0	0		0	0			0	0		N/A
JGI_V11_102655	0	0		0	0			1	0		N/A
JGI_V11_102658	0	0		0	0			0	0		N/A
JGI_V11_102659	0	0		0	0			0	0		N/A
JGI_V11_102661	0	0		0	0			0	0		N/A
JGI_V11_102662	Chitinase	0	chitanase	0	0			0	0		N/A
JGI_V11_102663	Collagens (type IV and type XIII). and related proteins	GO:0005737,GO:0006817		0	0			0	0		N/A
JGI_V11_102666	Predicted DNA helicase. DEAD-box superfamily	0		0	0			0	0		N/A
JGI_V11_102667	0	0		0	0			0	0		N/A
JGI_V11_102668	0	0		0	0			0	0		N/A
JGI_V11_102669	0	0		0	0			0	0		N/A
JGI_V11_102672	0	0		0	0			0	0		N/A
JGI_V11_102673	0	0		0	0			0	0		N/A
JGI_V11_102674	0	0		0	0			0	0		N/A
JGI_V11_102677	0	0		0	0			0	0		N/A
JGI_V11_102680	0	0		0	0			0	0		N/A
JGI_V11_102681	0	0		0	0			0	0		N/A
JGI_V11_102682	0	0		0	0			0	0		N/A
JGI_V11_102693	0	0		1	0	0.659446	6	0	0		N/A
JGI_V11_102698	0	0		0	0			0	0		N/A
JGI_V11_102703	PHD Zn-finger protein	0		0	0			0	0		N/A
JGI_V11_102712	Predicted transposase	0		0	0			0	0		N/A
JGI_V11_102713	0	0		1	0	1	9	0	0		N/A
JGI_V11_102715	Nucleolar GTPase/ATPase p130	GO:0003676		0	0			0	0		N/A
JGI_V11_102719	DNA-binding protein	0		0	0			0	0		N/A
JGI_V11_102727	0	0		0	0			0	0		N/A
JGI_V11_102729	0	0		1	0	0.84491	8	0	0		N/A
JGI_V11_102730	0	0		0	0			1	0		N/A
JGI_V11_102732	0	0		0	0			0	0		N/A
JGI_V11_102733	0	0		0	0			0	0		N/A
JGI_V11_102735	0	0		0	0			0	0		N/A
JGI_V11_102736	0	0		0	0			0	0		N/A
JGI_V11_102738	Dystonin. GAS (Growth-arrest-specific protein). and related proteins	0		1	0	1	1.77778	0	0		N/A
JGI_V11_102740	0	0		0	0			0	0		N/A
JGI_V11_102744	0	0		0	0			0	0		N/A
JGI_V11_102748	0	0		1	0	0.636713	9	0	0		N/A
JGI_V11_102749	0	0		0	0			0	0		N/A
JGI_V11_102753	0	0		0	0			0	0		N/A
JGI_V11_102755	0	0		1	0	0.342421	10	1	0		N/A
JGI_V11_102761	Methyl-CpG binding transcription regulators	0		0	0			0	0		N/A
JGI_V11_102762	0	0		0	0			0	0		N/A
JGI_V11_102763	0	0		0	0			0	0		N/A
JGI_V11_102764	0	0		0	0			0	0		N/A
JGI_V11_102767	Glucan 1.4-alpha-glucosidase. Starch and sucrose metabolism,von Willebrand factor and related coagulation proteins	0		1	1	0.00725208	22	0	0		N/A
JGI_V11_102776	Chitinase	GO:0005524,GO:0015986,GO:0016469,GO:0046933,GO:0046961	chitanase	1	0	0.136903	16	0	0		N/A
JGI_V11_102782	DNA-directed RNA polymerase. RNA polymerase,DNA-directed RNA polymerase. Purine metabolism,DNA-directed RNA polymerase. Pyrimidine metabolism,RNA polymerase II. second largest subunit	GO:0003677,GO:0003899,GO:0006350		1	0	1	23.2222	0	0		N/A
JGI_V11_102792	Glucan 1.4-alpha-glucosidase. Starch and sucrose metabolism,von Willebrand factor and related coagulation proteins	0		1	0	1	5.33333	0	0		N/A
JGI_V11_102793	Glucan 1.4-alpha-glucosidase. Starch and sucrose metabolism,von Willebrand factor and related coagulation proteins	0		1	0	0.614572	6	1	0		N/A
JGI_V11_102795	Pyroglutamyl-peptidase II. ,Puromycin-sensitive aminopeptidase and related aminopeptidases	0		1	0	0.00898835	18	0	0		N/A
JGI_V11_102823	FOG: Ankyrin repeat	0		1	0	0.355437	2	0	0		N/A
JGI_V11_102843	0	0		0	0			0	0		N/A
JGI_V11_102847	0	0		1	0	0.571942	10	0	0		N/A
JGI_V11_102851	Serine/threonine protein kinase and endoribonuclease ERN1/IRE1. sensor of the unfolded protein response pathway	GO:0004672,GO:0005524,GO:0006468,GO:0004713,GO:0004674		1	0	0.0186633	2	0	0		N/A
JGI_V11_102881	0	0		1	0	0.813981	22	0	0		N/A
JGI_V11_102922	Translation initiation factor 4F. ribosome/mRNA-bridging subunit (eIF-4G)	GO:0003723		1	0	0.254549	8	1	0		N/A
JGI_V11_102932	TGc (transglutaminase/protease-like) domain-containing protein involved in cytokinesis	0		1	0	0.102585	24	0	0		N/A
JGI_V11_102943	Trypsin	GO:0004295,GO:0006508,GO:0004263,GO:0008152,GO:0016491		1	0	0.227659	4	1	0		N/A
JGI_V11_102978	Ca2+ sensor (EF-Hand superfamily)	GO:0005509		1	0	0.303155	8	0	0		N/A
JGI_V11_102999	0	0		0	0			0	0		N/A
JGI_V11_103001	0	0		1	0	0.785644	18	0	0		N/A
JGI_V11_103005	0	0		1	0	0.00401118	10	0	0		N/A
JGI_V11_103009	DNA topoisomerase I-interacting protein	0		1	0	0.512404	16	0	0		N/A
JGI_V11_103010	[Timeless f] DNA topoisomerase I-interacting protein [TIM-f]	0	clock	1	0	0.0138304	8	0	0		N/A
JGI_V11_103017	Focal adhesion tyrosine kinase FAK. contains FERM domain	0		1	0	0.355437	18	0	0		N/A
JGI_V11_103026	0	0		1	0	1	16	0	0		N/A
JGI_V11_10306	Helicases	0		1	0	0.33054	16	0	0		N/A
JGI_V11_103076	Ankyrin	0		1	0	0.967931	8	0	0		N/A
JGI_V11_103079	0	0		1	0	1	8	0	0		N/A
JGI_V11_103087	ATPase of the AAA+ superfamily	0		1	0	0.264206	16	1	0		N/A
JGI_V11_103090	Ankyrin repeat protein	0		1	0	0.442368	8	1	0		N/A
JGI_V11_103106	0	0		1	0	0.177847	22	1	0		N/A
JGI_V11_103107	0	0		1	0	0.90426	22	1	0		N/A
JGI_V11_103117	Predicted acyltransferase	GO:0016747		1	0	0.000256519	6	1	0		N/A
JGI_V11_103119	CREB binding protein/P300 and related TAZ Zn-finger proteins	0		1	0	0.227659	18	0	0		N/A
JGI_V11_103126	von Willebrand factor and related coagulation proteins	GO:0016020		1	0	0.342421	4	0	0		N/A
JGI_V11_103145	0	0		1	0	1	3.11111	1	0		N/A
JGI_V11_103157	Serine/threonine protein kinase and endoribonuclease ERN1/IRE1. sensor of the unfolded protein response pathway	GO:0004672,GO:0005524,GO:0006468,GO:0004713,GO:0004674		1	1	0.0704335	4	1	1		N/A
JGI_V11_103158	Serine/threonine protein kinase and endoribonuclease ERN1/IRE1. sensor of the unfolded protein response pathway	GO:0004672,GO:0005524,GO:0006468,GO:0004713,GO:0004674		1	1	0.032711	4	1	1		N/A
JGI_V11_103160	Predicted histone tail methylase containing SET domain	0		1	0	0.551396	18	0	0		N/A
JGI_V11_103164	Lysophospholipase. Phospholipid degradation,Galectin. galactose-binding lectin	GO:0005529		1	0	0.306727	24	0	0		N/A
JGI_V11_103172	Serine/threonine protein kinase and endoribonuclease ERN1/IRE1. sensor of the unfolded protein response pathway	GO:0004672,GO:0005524,GO:0006468,GO:0004713,GO:0004674		1	1	0.0472603	6	1	1		N/A
JGI_V11_103181	Serine/threonine protein kinase and endoribonuclease ERN1/IRE1. sensor of the unfolded protein response pathway	GO:0004672,GO:0005524,GO:0006468,GO:0004674,GO:0004713		1	1	0.00131144	4	1	1		N/A
JGI_V11_103191	Tyrosine kinases	0		1	0	0.442368	22	0	0		N/A
JGI_V11_103197	0	0		0	0			0	0		N/A
JGI_V11_103198	0	0		1	0	0.136903	8	1	0		N/A
JGI_V11_103202	0	0		1	0	0.254549	6	0	0		N/A
JGI_V11_103221	0	0		1	0	0.115181	4	0	0		N/A
JGI_V11_103224	Transferring other groups. ,Uncharacterized conserved protein	0		1	0	0.284699	8	1	0		N/A
JGI_V11_103233	0	0		1	0	1	3.77778	1	0		N/A
JGI_V11_103239	0	0		1	0	0.0872667	8	0	0		N/A
JGI_V11_103243	0	0		1	0	0.035435	16	1	0		N/A
JGI_V11_103271	0	0		1	0	0.032711	18	0	0		N/A
JGI_V11_103274	0	0		1	1	0.0358751	8	1	0		N/A
JGI_V11_103276	Fasciclin and related adhesion glycoproteins	0		1	0	1	6	0	0		N/A
JGI_V11_103299	Glucan 1.4-alpha-glucosidase. Starch and sucrose metabolism,von Willebrand factor and related coagulation proteins	0		1	0	0.0540772	16	0	0		N/A
JGI_V11_103311	Fasciclin and related adhesion glycoproteins	0		1	0	0.0106925	12	0	0		N/A
JGI_V11_103328	[PTEROPSIN6]	0	visual	0	0			0	0		N/A
JGI_V11_103367	0	0		1	0	0.934838	18	1	0		N/A
JGI_V11_103368	Extracellular matrix protein slit. contains leucine-rich and EGF-like repeats	0		0	0			0	0		N/A
JGI_V11_103372	0	0		1	0	0.636713	24	1	0		N/A
JGI_V11_103402	Rho-GTPase activating protein	0		0	0			0	0		N/A
JGI_V11_103417	Monocarboxylate transporter	0		1	0	1	5.88889	0	0		N/A
JGI_V11_103422	0	0		1	0	0.355437	8	0	0		N/A
JGI_V11_103423	beta-1.6-N-acetylglucosaminyltransferase. contains WSC domain	0		1	0	1	3.22222	1	0		N/A
JGI_V11_103449	Ficolin and related extracellular proteins	0		1	0	1	0.111111	0	0		N/A
JGI_V11_103450	Ficolin and related extracellular proteins	0		1	0	1	20	0	0		N/A
JGI_V11_103469	Collagens (type IV and type XIII). and related proteins	0		1	0	0.00066027	2	1	0		N/A
JGI_V11_103470	0	0		1	0	0.0022105	16	1	0		N/A
JGI_V11_103482	FOG: Toll/interleukin receptor and related proteins containing LRR and TIR repeats	0		1	0	0.00181317	2	1	1		N/A
JGI_V11_103516	F-box protein containing LRR	0		1	0	0.236849	8	1	0		N/A
JGI_V11_103527	Trypsin	GO:0004295,GO:0006508		1	0	0.1313	18	0	0		N/A
JGI_V11_103558	0	0		1	0	0.243125	16	0	0		N/A
JGI_V11_103561	von Willebrand factor and related coagulation proteins	0		1	0	0.142469	16	1	0		N/A
JGI_V11_103564	0	0		0	0			0	0		N/A
JGI_V11_103565	0	0		1	0	0.87506	18	0	0		N/A
JGI_V11_10357	Predicted patched transmembrane receptor	GO:0008158,GO:0016020		1	0	1	3.66667	0	0		N/A
JGI_V11_103572	0	0		0	0			1	0		N/A
JGI_V11_103575	0	0		1	0	0.592738	18	0	0		N/A
JGI_V11_103578	Serine proteinase inhibitor (KU family) with thrombospondin repeats	0		0	0			0	0		N/A
JGI_V11_103579	0	0		0	0			0	0		N/A
JGI_V11_103593	0	0		0	0			1	0	GO:0005515	0.0353242
JGI_V11_103601	K+-dependent Ca2+/Na+ exchanger NCKX1 and related proteins	0		0	0			0	0		N/A
JGI_V11_103603	Collagens (type IV and type XIII). and related proteins	0		0	0			0	0		N/A
JGI_V11_103604	0	0		0	0			0	0		N/A
JGI_V11_103606	0	0		0	0			0	0		N/A
JGI_V11_103640	0	0		0	0			0	0		N/A
JGI_V11_103643	FOG: RRM domain	GO:0003676		0	0			0	0		N/A
JGI_V11_103644	0	0		1	0	1	6	0	0		N/A
JGI_V11_103650	Alpha crystallins	0		1	0	0.136903	10	1	0		N/A
JGI_V11_103668	0	0		0	0			0	0		N/A
JGI_V11_103704	0	0		1	1	0.0982962	18	1	0		N/A
JGI_V11_103707	Predicted alkaloid synthase/Surface mucin Hemomucin	GO:0003700,GO:0006355		1	0	0.84491	16	1	0		N/A
JGI_V11_103708	0	0		0	0			0	0		N/A
JGI_V11_103709	0	0		0	0			0	0		N/A
JGI_V11_103715	0	0		0	0			0	0		N/A
JGI_V11_103722	FOG: Transposon-encoded proteins with TYA. reverse transcriptase. integrase domains in various combinations	0		0	0			0	0		N/A
JGI_V11_103725	RTK signaling protein MASK/UNC-44	0		1	0	0.035435	16	0	0		N/A
JGI_V11_103726	0	0		1	0	1	2	0	0		N/A
JGI_V11_103727	0	0		0	0			0	0		N/A
JGI_V11_103740	0	0		1	0	0.00765344	8	1	0		N/A
JGI_V11_103741	0	0		0	0			0	0		N/A
JGI_V11_103743	0	0		0	0			1	0		N/A
JGI_V11_103745	Transcription factor GT-2 and related proteins. contains trihelix DNA-binding/SANT domain	0		1	0	0.776051	8	0	0		N/A
JGI_V11_103749	0	0		0	0			0	0		N/A
JGI_V11_103751	0	0		0	0			0	0		N/A
JGI_V11_103752	0	0		0	0			0	0		N/A
JGI_V11_103753	0	0		0	0			0	0		N/A
JGI_V11_103759	0	0		1	1	0.02022	4	0	0		N/A
JGI_V11_103764	0	0		0	0			0	0		N/A
JGI_V11_103769	Splicing coactivator SRm160/300. subunit SRm300	0		0	0			1	0		N/A
JGI_V11_103770	0	0		0	0			0	0		N/A
JGI_V11_103777	0	0		0	0			0	0		N/A
JGI_V11_103778	0	0		0	0			0	0		N/A
JGI_V11_103780	0	0		1	0	1	6.44444	1	0		N/A
JGI_V11_103786	0	0		0	0			0	0		N/A
JGI_V11_103788	0	0		0	0			0	0		N/A
JGI_V11_103793	0	0		1	0	1	8.11111	0	0		N/A
JGI_V11_103794	SWAP mRNA splicing regulator	0		1	0	0.153625	6	0	0		N/A
JGI_V11_103797	0	0		1	0	1	2.44444	1	0		N/A
JGI_V11_103798	0	0		0	0			0	0		N/A
JGI_V11_103800	Chromatin remodeling protein. contains PHD Zn-finger	0		0	0			0	0		N/A
JGI_V11_103810	Histone acetyltransferase (MYST family)	0		0	0			0	0		N/A
JGI_V11_103811	0	0		0	0			0	0		N/A
JGI_V11_103813	0	0		0	0			0	0		N/A
JGI_V11_103815	0	0		0	0			0	0		N/A
JGI_V11_103817	0	0		0	0			0	0		N/A
JGI_V11_103819	0	0		0	0			1	0	GO:0005488	0.0347565
JGI_V11_103823	0	0		0	0			0	0		N/A
JGI_V11_103826	0	0		0	0			0	0		N/A
JGI_V11_103827	0	0		0	0			0	0		N/A
JGI_V11_103833	0	0		0	0			0	0		N/A
JGI_V11_103835	Nucleolar GTPase/ATPase p130	0		1	0	1	4.88889	0	0		N/A
JGI_V11_103837	Collagens (type IV and type XIII). and related proteins	0		0	0			0	0		N/A
JGI_V11_103838	Serine/threonine protein kinase	0		0	0			0	0		N/A
JGI_V11_103844	0	0		1	0	1	18	0	0		N/A
JGI_V11_103845	0	0		0	0			0	0		N/A
JGI_V11_103849	FOG: Leucine rich repeat	0		1	0	0.488662	10	0	0		N/A
JGI_V11_103858	Microtubule-associated protein TAU	0		0	0			0	0		N/A
JGI_V11_103861	0	0		0	0			0	0		N/A
JGI_V11_103866	0	0		0	0			0	0		N/A
JGI_V11_103867	Halotolerance protein HAL3 (contains flavoprotein domain)	0		0	0			0	0		N/A
JGI_V11_103871	Nuclear helicase MOP-3/SNO (DEAD-box superfamily)	0		0	0			0	0		N/A
JGI_V11_103872	0	0		0	0			0	0		N/A
JGI_V11_103873	0	0		0	0			0	0		N/A
JGI_V11_103874	0	0		0	0			0	0		N/A
JGI_V11_103877	C-type lectin	0	immunity	1	0	1	6.44444	0	0		N/A
JGI_V11_103884	0	0		0	0			0	0		N/A
JGI_V11_103885	60S ribosomal protein L22	0		1	0	0.0429095	16	1	0		N/A
JGI_V11_103888	FOG: Reverse transcriptase	0		1	0	0.342421	2	0	0		N/A
JGI_V11_103893	0	0		0	0			0	0		N/A
JGI_V11_103895	Glutamate-gated kainate-type ion channel receptor subunit GluR5 and related subunits	0		0	0			0	0		N/A
JGI_V11_103904	Glutamate-gated kainate-type ion channel receptor subunit GluR5 and related subunits	0		1	0	0.202298	16	1	0		N/A
JGI_V11_103920	RNA-binding protein ELAV/HU (RRM superfamily)	0		1	1	0.0769026	4	0	0		N/A
JGI_V11_103921	RNA-binding protein ELAV/HU (RRM superfamily)	0		1	0	1	6.11111	0	0		N/A
JGI_V11_103929	0	0		1	0	0.524569	18	0	0		N/A
JGI_V11_103941	0	0		1	0	1	16	0	0		N/A
JGI_V11_103942	Ovo and related transcription factors	0		1	0	0.136903	18	0	0		N/A
JGI_V11_103943	0	0		0	0			0	0		N/A
JGI_V11_103946	0	0		1	0	0.382208	6	0	0		N/A
JGI_V11_103951	0	0		1	0	0.142469	10	0	0		N/A
JGI_V11_103962	0	0		1	1	0.0374989	6	0	0		N/A
JGI_V11_103963	Low-density lipoprotein receptors containing Ca2+-binding EGF-like domains	0		1	0	0.58531	10	0	0		N/A
JGI_V11_103968	0	0		1	0	1	1.66667	1	0		N/A
JGI_V11_104002	0	0		1	0	1	1.11111	0	0		N/A
JGI_V11_104014	Bestrophin (Best vitelliform macular dystrophy-associated protein)	GO:0005554		1	0	0.614572	7	0	0		N/A
JGI_V11_104015	0	0		0	0			0	0		N/A
JGI_V11_104018	FOG: Immunoglobin and related proteins	0		1	0	0.107054	18	0	0		N/A
JGI_V11_104041	Nuclear receptor coregulator SMRT/SMRTER. contains Myb-like domains	0		1	0	0.0540772	22	0	0		N/A
JGI_V11_104063	0	0		1	0	0.000338355	22	1	0		N/A
JGI_V11_104073	0	0		1	0	0.173106	10	0	0		N/A
JGI_V11_104074	0	0		1	0	0.11634	9	0	0		N/A
JGI_V11_104093	FOG: Zn-finger	0		1	0	0.173106	22	1	0		N/A
JGI_V11_104096	Uncharacterized conserved protein	GO:0005554		1	0	1	1.55556	0	0		N/A
JGI_V11_104119	FOG: PDZ domain	0		1	0	0.120582	16	0	0		N/A
JGI_V11_104122	0	0		0	0			0	0		N/A
JGI_V11_104136	Chitinase	0	chitanase	1	0	0.84491	7	1	0		N/A
JGI_V11_104146	Myosin regulatory light chain. EF-Hand protein superfamily	0		1	0	0.732547	18	0	0		N/A
JGI_V11_104147	Beta-tubulin folding cofactor D	GO:0003677,GO:0006306		1	1	0.0704335	16	0	0		N/A
JGI_V11_104151	Invasion-inducing protein TIAM1/CDC24 and related RhoGEF GTPases	GO:0005085,GO:0007242,GO:0005515,GO:0005057,GO:0007165		1	0	0.396642	22	1	0		N/A
JGI_V11_104152	0	0		1	0	0.0193417	22	1	0		N/A
JGI_V11_104153	Nuclear receptor coregulator SMRT/SMRTER. contains Myb-like domains	0		1	0	1	23.1111	0	0		N/A
JGI_V11_104156	FOG: Leucine rich repeat	0		1	0	0.659446	21	0	0		N/A
JGI_V11_104167	C-type lectin	GO:0005529	immunity	1	0	0.477112	2	1	0		N/A
JGI_V11_104169	0	0		0	0			0	0		N/A
JGI_V11_104176	FOG: PDZ domain	0		1	0	0.531371	20	0	0		N/A
JGI_V11_104183	Transcription factor EVX1. contains HOX domain	GO:0003700,GO:0005634,GO:0006355,GO:0003677		1	0	1	1.22222	0	0		N/A
JGI_V11_104185	Ankyrin	0		1	0	0.531371	8	0	0		N/A
JGI_V11_104187	Glutamate-gated kainate-type ion channel receptor subunit GluR5 and related subunits	GO:0004970,GO:0005234,GO:0016020		1	0	1	16	0	0		N/A
JGI_V11_104191	RNA-binding protein p54nrb (RRM superfamily)	0		1	0	0.0248253	22	1	0		N/A
JGI_V11_104193	Inositol 1.4.5-trisphosphate receptor	0		1	0	1	16	0	0		N/A
JGI_V11_104194	Molecular chaperone (HSP90 family)	0		1	0	0.245529	16	0	0		N/A
JGI_V11_104196	Fucosyltransferase	GO:0006486,GO:0008417,GO:0016020		1	0	0.210473	4	1	0		N/A
JGI_V11_104203	0	0		0	0			0	0		N/A
JGI_V11_104230	Trypsin	GO:0004295,GO:0006508,GO:0004263		1	1	0.0236643	20	1	0	GO:0004263,GO:0004295,GO:0006508	3.21E-04,5.23E-04,0.0210513
JGI_V11_104231	Trypsin	GO:0004295,GO:0006508,GO:0004263		1	0	0.551396	18	1	0		N/A
JGI_V11_104233	Trypsin	GO:0004295,GO:0006508,GO:0004263		1	0	0.551396	18	1	0		N/A
JGI_V11_104237	WD-repeat protein WDR6. WD repeat superfamily	0		1	0	0.426547	18	0	0		N/A
JGI_V11_104263	CREB binding protein/P300 and related TAZ Zn-finger proteins	0		1	0	1	2.77778	0	0		N/A
JGI_V11_104265	Homeobox transcription factor prospero	0		1	0	0.0429095	22	1	0		N/A
JGI_V11_104270	0	0		1	0	0.628656	16	0	0		N/A
JGI_V11_104306	0	0		1	0	1	5.11111	0	0		N/A
JGI_V11_104313	0	0		1	1	0.0638045	4	0	0		N/A
JGI_V11_104315	0	0		1	0	1	0.555556	1	0		N/A
JGI_V11_104316	FOG: Leucine rich repeat	0		1	0	1	1.55556	0	0		N/A
JGI_V11_104318	0	0		0	0			0	0		N/A
JGI_V11_104329	Predicted transcription factor DATF1. contains PHD and TFS2M domains	0		0	0			0	0		N/A
JGI_V11_104353	0	0		1	0	0.342421	4	0	0		N/A
JGI_V11_104354	0	0		1	0	0.707496	10	0	0		N/A
JGI_V11_104360	Inositol 1.4.5-trisphosphate receptor	0		1	0	0.245529	22	0	0		N/A
JGI_V11_104361	Inositol 1.4.5-trisphosphate receptor	0		1	0	0.195014	22	0	0		N/A
JGI_V11_104362	Molecular chaperone (HSP90 family)	0		1	0	1	16	0	0		N/A
JGI_V11_104363	0	0		0	0			0	0		N/A
JGI_V11_104366	0	0		1	0	0.105728	16	0	0		N/A
JGI_V11_104369	Tyrosine kinase. EPH (ephrin) receptor family	GO:0004672,GO:0005524,GO:0006468,GO:0005003,GO:0016020,GO:0004713,GO:0004674		1	0	1	6.66667	1	0		N/A
JGI_V11_104371	Kinase A-anchor protein Neurobeachin and related BEACH and WD40 repeat proteins	0		1	0	1	24	1	0		N/A
JGI_V11_104372	Predicted spermine/spermidine synthase	GO:0008757		1	0	0.90426	3	0	0		N/A
JGI_V11_104373	U3 snoRNP-associated protein (contains WD40 repeats)	0		1	0	0.934838	10	1	0		N/A
JGI_V11_104375	FOG: RRM domain	GO:0003676		1	0	0.0944687	16	1	0		N/A
JGI_V11_104376	Dishevelled 3 and related proteins	GO:0007242,GO:0004871,GO:0005622,GO:0007222,GO:0007275		1	0	0.129749	16	0	0		N/A
JGI_V11_104383	Transcription factor CHX10 and related HOX domain proteins	0		0	0			0	0		N/A
JGI_V11_104385	0	0		1	0	0.136903	22	1	0		N/A
JGI_V11_104387	DNA-directed RNA polymerase. RNA polymerase,DNA-directed RNA polymerase. Purine metabolism,DNA-directed RNA polymerase. Pyrimidine metabolism,TATA box binding protein (TBP)-associated factor. RNA polymerase II	0		1	0	1	22	1	0		N/A
JGI_V11_104419	Fasciclin and related adhesion glycoproteins	GO:0007155		1	0	0.0589394	24	1	0		N/A
JGI_V11_104438	Glutamate-gated kainate-type ion channel receptor subunit GluR5 and related subunits	GO:0005215,GO:0006810,GO:0004970,GO:0005234,GO:0016020		1	0	0.186917	16	0	0		N/A
JGI_V11_104443	Predicted transmembrane protein of the immunoglobulin family of cell adhesion molecules	0		1	0	0.699052	22	1	0		N/A
JGI_V11_104444	0	0		1	0	0.592738	6	1	0		N/A
JGI_V11_104470	0	0		1	0	1	7.33333	0	0		N/A
JGI_V11_104472	DNA-directed RNA polymerase. RNA polymerase,DNA-directed RNA polymerase. Purine metabolism,DNA-directed RNA polymerase. Pyrimidine metabolism,Serine/threonine protein kinase	0		1	0	0.614572	14	0	0		N/A
JGI_V11_104491	Nuclear receptor coregulator SMRT/SMRTER. contains Myb-like domains	0		1	0	0.0022105	24	0	0		N/A
JGI_V11_104499	0	0		0	0			0	0		N/A
JGI_V11_104500	TBX2 and related T-box transcription factors	0		1	0	0.628656	16	1	0		N/A
JGI_V11_104505	0	0		1	0	0.967931	18	0	0		N/A
JGI_V11_104520	0	0		1	0	0.87506	10	0	0		N/A
JGI_V11_104526	0	0		1	0	0.0410378	8	0	0		N/A
JGI_V11_104528	0	0		0	0			0	0		N/A
JGI_V11_104532	Lipid exporter ABCA1 and related proteins. ABC superfamily	GO:0005524,GO:0016887,GO:0000166,GO:0017111		1	0	0.707496	2	0	0		N/A
JGI_V11_104533	0	0		1	0	0.254549	24	0	0		N/A
JGI_V11_104537	0	0		0	0			0	0		N/A
JGI_V11_104540	0	0		1	0	0.636713	16	0	0		N/A
JGI_V11_104541	Extracellular matrix protein slit. contains leucine-rich and EGF-like repeats	GO:0005509		1	0	1	5.88889	0	0		N/A
JGI_V11_104548	FOG: RCC1 domain	0		1	1	0.0259901	20	0	0		N/A
JGI_V11_104556	DNA topoisomerase type II	0		0	0			0	0		N/A
JGI_V11_104558	Voltage-gated K+ channel KCNQ	GO:0005249,GO:0006813,GO:0016020		1	0	0.614572	18	0	0		N/A
JGI_V11_104560	Leucine permease transcriptional regulator	0		1	0	0.019463	22	1	0		N/A
JGI_V11_104561	0	0		1	0	0.0178005	22	1	0		N/A
JGI_V11_104576	Predicted nucleic acid-binding protein ASMTL	0		1	0	0.1313	8	0	0		N/A
JGI_V11_104583	ER-Golgi vesicle-tethering protein p115	0		1	0	0.0429095	8	0	0		N/A
JGI_V11_104587	von Willebrand factor and related coagulation proteins	0		1	0	0.160184	18	0	0		N/A
JGI_V11_104588	0	0		1	0	0.494492	18	0	0		N/A
JGI_V11_104592	Transcription regulator XNP/ATRX. DEAD-box superfamily	0		1	0	0.0392894	16	1	0		N/A
JGI_V11_104595	Protein-tyrosine-phosphatase. ,RNA polymerase II. large subunit	0		1	0	0.477112	22	1	0		N/A
JGI_V11_104600	Acetylcholinesterase. Glycerolipid metabolism,Acetylcholinesterase/Butyrylcholinesterase	GO:0003824,GO:0004104		1	0	0.0584376	16	1	0		N/A
JGI_V11_104605	0	0		1	0	0.148081	8	1	0		N/A
JGI_V11_104611	0	0		1	0	0.87506	16	0	0		N/A
JGI_V11_104614	0	0		1	1	0.0205042	6	0	0		N/A
JGI_V11_104615	Calcium-responsive transcription coactivator	0		1	0	0.707496	18	0	0		N/A
JGI_V11_104617	0	0		1	0	1	2.11111	1	0		N/A
JGI_V11_104629	0	0		1	0	0.732547	16	0	0		N/A
JGI_V11_104631	0	0		1	0	0.11634	10	0	0		N/A
JGI_V11_104632	0	0		1	0	0.1313	18	0	0		N/A
JGI_V11_104634	HMG box-containing protein	GO:0008152,GO:0003677,GO:0006355,GO:0005634		0	0			0	0		N/A
JGI_V11_104636	0	0		1	0	0.0704335	8	0	0		N/A
JGI_V11_104637	0	0		1	0	1	23.8889	0	0		N/A
JGI_V11_104638	0	0		0	0			0	0		N/A
JGI_V11_104643	Serine/threonine specific protein phosphatase. ,Nucleolar GTPase/ATPase p130	0		1	0	1	6	1	0		N/A
JGI_V11_104646	0	0		0	0			0	0		N/A
JGI_V11_104649	0	0		0	0			0	0		N/A
JGI_V11_104650	0	0		0	0			0	0		N/A
JGI_V11_104652	Spliceosome subunit	GO:0003676		0	0			0	0		N/A
JGI_V11_104670	Translation initiation factor 4F. ribosome/mRNA-bridging subunit (eIF-4G)	0		0	0			0	0		N/A
JGI_V11_104677	0	0		0	0			0	0		N/A
JGI_V11_104683	0	0		1	0	1	1.88889	0	0		N/A
JGI_V11_104684	Predicted transposase	0		1	0	0.115181	8	0	0		N/A
JGI_V11_104687	0	0		1	0	0.245529	8	0	0		N/A
JGI_V11_104710	Nuclear receptor coregulator SMRT/SMRTER. contains Myb-like domains	0		1	0	0.453133	22	1	0		N/A
JGI_V11_104723	0	0		1	0	1	5.33333	1	0		N/A
JGI_V11_104729	0	0		1	0	1	4.44444	0	0		N/A
JGI_V11_104730	0	0		1	0	1	18	0	0		N/A
JGI_V11_104732	0	0		1	0	0.551396	22	0	0		N/A
JGI_V11_104734	0	0		1	0	0.0143915	22	1	0		N/A
JGI_V11_104736	Histone acetyltransferase. ,SWI-SNF chromatin-remodeling complex protein	0		1	0	0.396642	22	1	0		N/A
JGI_V11_104748	0	0		1	0	1	16	0	0		N/A
JGI_V11_104756	Cytosine deaminase FCY1 and related enzymes	0		1	0	0.0511016	8	0	0		N/A
JGI_V11_104768	Glutamate-gated kainate-type ion channel receptor subunit GluR5 and related subunits	GO:0005215,GO:0006810		0	0			0	0		N/A
JGI_V11_104773	0	0		0	0			0	0		N/A
JGI_V11_104783	Focal adhesion tyrosine kinase FAK. contains FERM domain	0		1	0	0.27438	16	0	0		N/A
JGI_V11_104786	0	0		1	0	0.83225	22	0	0		N/A
JGI_V11_104787	WASP-interacting protein VRP1/WIP. contains WH2 domain	0		1	0	0.318882	22	1	0		N/A
JGI_V11_104788	Predicted guanine nucleotide exchange factor	GO:0005524,GO:0015986,GO:0016469,GO:0046933,GO:0046961,GO:0004871,GO:0007242		1	0	1	22	1	0		N/A
JGI_V11_104824	bZIP transcription factor NRF1	GO:0003677,GO:0005634,GO:0006355		1	0	1	1.11111	0	0		N/A
JGI_V11_104825	0	0		1	0	1	2	0	0		N/A
JGI_V11_104836	0	0		1	0	0.368814	4	0	0		N/A
JGI_V11_104843	beta-1.6-N-acetylglucosaminyltransferase. contains WSC domain	0		1	0	1	22	0	0		N/A
JGI_V11_104846	Inositol 1.4.5-trisphosphate receptor	0		1	0	0.477112	22	0	0		N/A
JGI_V11_104852	Cyclin ik3-1/CABLES	0		1	0	1	2.11111	0	0		N/A
JGI_V11_104856	0	0		0	0			0	0		N/A
JGI_V11_104864	0	0		0	0			0	0		N/A
JGI_V11_104869	0	0		0	0			0	0		N/A
JGI_V11_104873	0	0		0	0			0	0		N/A
JGI_V11_104875	0	0		1	0	0.659446	8	0	0		N/A
JGI_V11_104884	0	0		0	0			0	0		N/A
JGI_V11_104885	0	0		0	0			0	0		N/A
JGI_V11_104888	0	0		0	0			0	0		N/A
JGI_V11_104890	0	0		0	0			0	0		N/A
JGI_V11_104899	0	0		0	0			0	0		N/A
JGI_V11_104901	Collagens (type IV and type XIII). and related proteins	GO:0003910,GO:0005524,GO:0006260,GO:0006281,GO:0006310,GO:0005737,GO:0006817		1	0	1	22.8889	0	0		N/A
JGI_V11_104909	Chitinase	0	chitanase	1	0	0.355437	6	0	0		N/A
JGI_V11_104913	0	0		0	0			0	0		N/A
JGI_V11_104914	0	0		1	1	0.0168492	18	1	0		N/A
JGI_V11_104916	0	0		0	0			0	0		N/A
JGI_V11_104917	0	0		0	0			0	0		N/A
JGI_V11_104920	DNA-directed RNA polymerase. RNA polymerase,DNA-directed RNA polymerase. Purine metabolism,DNA-directed RNA polymerase. Pyrimidine metabolism,Histone acetyltransferase SAGA/ADA. catalytic subunit PCAF/GCN5 and related proteins	0		1	0	0.00815269	4	0	0		N/A
JGI_V11_104926	0	0		0	0			0	0		N/A
JGI_V11_104930	Adenosinetriphosphatase. Purine metabolism,Predicted ATP-dependent RNA helicase FAL1. involved in rRNA maturation. DEAD-box superfamily	GO:0003676,GO:0005524,GO:0008026,GO:0004386		1	0	1	16	0	0		N/A
JGI_V11_104933	0	0		0	0			0	0		N/A
JGI_V11_104935	Beta-TrCP (transducin repeats containing)/Slimb proteins	0		1	0	0.195014	8	0	0		N/A
JGI_V11_104936	Beta-TrCP (transducin repeats containing)/Slimb proteins	0		1	0	0.120582	18	1	0		N/A
JGI_V11_104939	0	0		1	0	1	24	0	0		N/A
JGI_V11_104941	0	0		0	0			0	0		N/A
JGI_V11_104942	Cytoskeleton-associated protein and related proteins	0		0	0			0	0		N/A
JGI_V11_104943	Splicing coactivator SRm160/300. subunit SRm160 (contains PWI domain)	GO:0003676		0	0			0	0		N/A
JGI_V11_104948	Transcription factor MEIS1 and related HOX domain proteins	0		1	0	1	3.77778	1	0		N/A
JGI_V11_104949	FOG: Ankyrin repeat	GO:0005215,GO:0006810,GO:0016020		1	0	1	3	0	0		N/A
JGI_V11_104959	Glutamate-gated kainate-type ion channel receptor subunit GluR5 and related subunits	0		0	0			0	0		N/A
JGI_V11_104970	0	0		1	0	0.84491	8	0	0		N/A
JGI_V11_104979	Glutamate-gated kainate-type ion channel receptor subunit GluR5 and related subunits	0		0	0			0	0		N/A
JGI_V11_104980	Glutamate-gated kainate-type ion channel receptor subunit GluR5 and related subunits	0		0	0			0	0		N/A
JGI_V11_104981	Glutamate-gated kainate-type ion channel receptor subunit GluR5 and related subunits	0		0	0			0	0		N/A
JGI_V11_104992	0	0		0	0			0	0		N/A
JGI_V11_104994	0	0		1	0	0.544082	16	0	0		N/A
JGI_V11_105007	0	0		0	0			0	0		N/A
JGI_V11_105013	0	0		0	0			0	0		N/A
JGI_V11_105015	0	0		0	0			0	0		N/A
JGI_V11_105016	0	0		0	0			1	0		N/A
JGI_V11_105022	0	0		0	0			0	0		N/A
JGI_V11_105027	0	0		1	0	1	1.66667	0	0		N/A
JGI_V11_105030	0	0		0	0			0	0		N/A
JGI_V11_105034	Uncharacterized conserved protein. contains chromo domain	0		1	0	0.426547	18	1	0		N/A
JGI_V11_105042	Carboxylesterase and related proteins	GO:0003824		1	1	0.038808	10	0	0		N/A
JGI_V11_105044	Peptidylprolyl isomerase. ,Splicing coactivator SRm160/300. subunit SRm300	0		0	0			0	0		N/A
JGI_V11_105045	0	0		0	0			0	0		N/A
JGI_V11_105046	HSP90 co-chaperone CPR7/Cyclophilin	0		1	0	0.33054	6	1	0		N/A
JGI_V11_105047	0	0		0	0			0	0		N/A
JGI_V11_105048	Carboxylesterase. ,Carboxylesterase and related proteins	GO:0003824		1	0	0.264206	4	0	0		N/A
JGI_V11_105049	FOG: Zn-finger	0		0	0			0	0		N/A
JGI_V11_105050	0	0		1	0	1	3.22222	0	0		N/A
JGI_V11_105059	Serine carboxypeptidases	0		1	0	1	5.77778	0	0		N/A
JGI_V11_105067	Ankyrin	0		1	0	0.00680548	4	0	0		N/A
JGI_V11_105070	0	0		0	0			0	0		N/A
JGI_V11_105072	0	0		1	0	1	17	0	0		N/A
JGI_V11_105073	0	0		0	0			0	0		N/A
JGI_V11_105077	0	0		1	0	0.0647972	2	1	0		N/A
JGI_V11_105078	0	0		0	0			0	0		N/A
JGI_V11_105080	FOG: Reverse transcriptase	0		1	0	0.318882	22	0	0		N/A
JGI_V11_105081	0	0		0	0			0	0		N/A
JGI_V11_105086	0	0		0	0			0	0		N/A
JGI_V11_105090	0	0		1	0	0.284699	10	0	0		N/A
JGI_V11_105093	0	0		0	0			0	0		N/A
JGI_V11_105094	0	0		1	0	0.245529	16	0	0		N/A
JGI_V11_105105	0	0		0	0			0	0		N/A
JGI_V11_105106	0	0		0	0			1	0		N/A
JGI_V11_105109	0	0		0	0			0	0		N/A
JGI_V11_105110	Fibrillarin and related nucleolar RNA-binding proteins	0		1	0	0.326924	18	0	0		N/A
JGI_V11_105119	0	0		0	0			0	0		N/A
JGI_V11_105120	0	0		1	0	1	1.88889	1	0		N/A
JGI_V11_105121	0	0		0	0			0	0		N/A
JGI_V11_105129	0	0		0	0			0	0		N/A
JGI_V11_105130	FOG: Reverse transcriptase	0		1	1	0.0160437	18	0	0		N/A
JGI_V11_105136	0	0		0	0			0	0		N/A
JGI_V11_105139	0	0		0	0			0	0		N/A
JGI_V11_105141	0	0		0	0			0	0		N/A
JGI_V11_105144	0	0		0	0			0	0		N/A
JGI_V11_105145	Conserved Zn-finger protein	0		0	0			0	0		N/A
JGI_V11_105150	0	0		1	0	0.218951	18	0	0		N/A
JGI_V11_105152	0	0		0	0			0	0		N/A
JGI_V11_105154	0	0		0	0			0	0		N/A
JGI_V11_105157	Exodeoxyribonuclease III. ,Three prime repair exonuclease	GO:0004527,GO:0005622		1	0	0.592738	18	1	0		N/A
JGI_V11_105159	0	0		1	0	1	10	0	0		N/A
JGI_V11_105164	0	0		0	0			0	0		N/A
JGI_V11_105168	0	0		0	0			0	0		N/A
JGI_V11_105173	0	0		1	0	0.934838	16	0	0		N/A
JGI_V11_105179	0	0		1	0	0.0704335	20	1	0		N/A
JGI_V11_105183	Mod5 protein sorting/negative effector of RNA Pol III synthesis	0		1	0	0.0974991	6	0	0		N/A
JGI_V11_105210	0	0		0	0			0	0		N/A
JGI_V11_105211	0	0		0	0			0	0		N/A
JGI_V11_105238	Uncharacterized conserved protein with similarity to predicted ATPase of the PP-loop superfamily	0		1	0	0.426547	8	0	0		N/A
JGI_V11_105239	Uncharacterized conserved protein with similarity to predicted ATPase of the PP-loop superfamily	0		1	0	0.748579	16	0	0		N/A
JGI_V11_105240	0	0		0	0			0	0		N/A
JGI_V11_105244	FOG: Leucine rich repeat	GO:0005525,GO:0007264		1	0	1	0.444444	0	0		N/A
JGI_V11_105245	0	0		0	0			0	0		N/A
JGI_V11_105251	0	0		0	0			0	0		N/A
JGI_V11_105252	FOG: Transposon-encoded proteins with TYA. reverse transcriptase. integrase domains in various combinations	0		1	0	1	2	1	0		N/A
JGI_V11_105253	0	0		0	0			0	0		N/A
JGI_V11_105260	0	0		1	0	1	7.22222	0	0		N/A
JGI_V11_105262	von Willebrand factor and related coagulation proteins	0		1	0	1	6.88889	0	0		N/A
JGI_V11_105270	0	0		0	0			0	0		N/A
JGI_V11_105284	von Willebrand factor and related coagulation proteins	0		1	0	1	3.88889	0	0		N/A
JGI_V11_105286	0	0		1	0	1	2.22222	0	0		N/A
JGI_V11_105287	0	0		1	0	0.426547	5	1	0		N/A
JGI_V11_105288	0	0		0	0			0	0		N/A
JGI_V11_105289	0	0		1	0	0.0113235	4	0	0		N/A
JGI_V11_105290	0	0		1	0	0.120582	16	1	0		N/A
JGI_V11_105293	Uncharacterized conserved protein	0		0	0			0	0		N/A
JGI_V11_105294	0	0		0	0			0	0		N/A
JGI_V11_105297	0	0		0	0			0	0		N/A
JGI_V11_105299	0	0		1	0	1	4.88889	0	0		N/A
JGI_V11_105300	Serine/threonine protein kinase and endoribonuclease ERN1/IRE1. sensor of the unfolded protein response pathway	GO:0004672,GO:0005524,GO:0006468		1	0	0.90426	16	1	0		N/A
JGI_V11_105307	0	0		1	0	0.254549	16	1	0		N/A
JGI_V11_105308	Chymotrypsin C. ,Trypsin	GO:0004295,GO:0006508,GO:0004263		0	0			0	0		N/A
JGI_V11_105309	Trypsin	GO:0004295,GO:0006508		0	0			0	0		N/A
JGI_V11_105310	Serine endopeptidases. ,Trypsin	GO:0004295,GO:0006508,GO:0004263		1	0	0.355437	22	0	0		N/A
JGI_V11_105311	Chymotrypsin. ,Trypsin	GO:0004295,GO:0006508,GO:0004263		1	0	0.110338	16	1	0	GO:0019825	2.34e-06
JGI_V11_105312	0	0		0	0			0	0		N/A
JGI_V11_105313	Chymotrypsin. ,Trypsin	GO:0004295,GO:0006508,GO:0004263		1	0	0.84491	20	0	0		N/A
JGI_V11_105321	0	0		1	0	0.759161	12	0	0		N/A
JGI_V11_105323	0	0		0	0			0	0		N/A
JGI_V11_105337	Serine/threonine protein kinase and endoribonuclease ERN1/IRE1. sensor of the unfolded protein response pathway	GO:0004672,GO:0005524,GO:0006468,GO:0004713,GO:0004674		1	0	0.0675766	8	0	0		N/A
JGI_V11_105338	0	0		1	0	0.368814	6	0	0		N/A
JGI_V11_105341	0	0		1	0	0.923571	16	0	0		N/A
JGI_V11_105344	Structural maintenance of chromosome protein 1 (sister chromatid cohesion complex Cohesin. subunit SMC1)	0		1	0	0.306727	8	0	0		N/A
JGI_V11_105346	Histone-lysine N-methyltransferase. Lysine degradation,Ankyrin	0		1	0	0.11634	18	1	0		N/A
JGI_V11_105349	0	0		0	0			0	0		N/A
JGI_V11_105352	0	0		0	0			0	0		N/A
JGI_V11_105354	0	0		0	0			0	0		N/A
JGI_V11_105357	Uncharacterized conserved protein	0		1	0	0.136903	8	0	0		N/A
JGI_V11_105361	0	0		1	0	0.592738	7	1	0		N/A
JGI_V11_105365	0	0		1	0	0.295527	5	1	0		N/A
JGI_V11_105366	0	0		1	0	1	2.22222	0	0		N/A
JGI_V11_105367	0	0		1	0	0.210473	8	0	0		N/A
JGI_V11_105374	0	0		0	0			0	0		N/A
JGI_V11_105376	Chymotrypsin. ,Trypsin	GO:0004295,GO:0006508,GO:0004263		0	0			0	0		N/A
JGI_V11_105382	Leucine rich repeat proteins. some proteins contain F-box	0		1	0	0.27438	18	1	0		N/A
JGI_V11_105408	0	0		1	0	0.195014	14	1	0	GO:0004180,GO:0006508,GO:0005975	0.00649296,0.0210513,0.0286605
JGI_V11_105415	0	0		1	0	0.125834	24	1	0		N/A
JGI_V11_105418	Chymotrypsin. ,Trypsin	GO:0004295,GO:0006508,GO:0004263		1	0	0.707496	16	1	0		N/A
JGI_V11_105419	0	0		1	0	0.0236643	8	0	0		N/A
JGI_V11_10542	K+-dependent Ca2+/Na+ exchanger NCKX1 and related proteins	GO:0016021		1	0	0.382208	20	0	0		N/A
JGI_V11_105420	0	0		1	0	0.0248253	10	1	0		N/A
JGI_V11_105421	0	0		1	0	1	2	0	0		N/A
JGI_V11_105426	Alpha-1.4-N-acetylglucosaminyltransferase	0		0	0			0	0		N/A
JGI_V11_105439	0	0		0	0			0	0		N/A
JGI_V11_105446	0	0		0	0			0	0		N/A
JGI_V11_105452	Ankyrin	GO:0004672,GO:0005524,GO:0006468,GO:0004713,GO:0004674		1	1	0.0312963	8	0	0		N/A
JGI_V11_105454	0	0		0	0			0	0		N/A
JGI_V11_105462	0	0		1	0	1	5	1	0		N/A
JGI_V11_105465	0	0		1	0	1	8	0	0		N/A
JGI_V11_105470	0	0		0	0			0	0		N/A
JGI_V11_105471	Nuclear pore complex. Nup98 component (sc Nup145/Nup100/Nup116)	0		1	0	1	2.44444	0	0		N/A
JGI_V11_105472	0	0		1	0	0.120582	20	1	0	GO:0004263,GO:0004295,GO:0006508	3.21E-04,5.23E-04,0.0210513
JGI_V11_105475	0	0		1	0	0.142469	8	1	0		N/A
JGI_V11_105487	60S ribosomal protein L22	0		1	0	0.306727	10	1	0		N/A
JGI_V11_105491	0	0		1	0	0.0259901	6	1	0		N/A
JGI_V11_105494	0	0		0	0			0	0		N/A
JGI_V11_105495	0	0		0	0			0	0		N/A
JGI_V11_105498	Chymotrypsin. ,Trypsin	GO:0004295,GO:0006508,GO:0004263		1	0	1	4.33333	0	0		N/A
JGI_V11_105503	0	0		1	0	0.148081	20	1	0		N/A
JGI_V11_105505	Chymotrypsin. ,Trypsin	GO:0004295,GO:0006508,GO:0004263		1	0	0.210473	8	1	0		N/A
JGI_V11_105507	0	0		1	0	0.195014	6	0	0		N/A
JGI_V11_105508	0	0		1	0	0.406431	4	0	0		N/A
JGI_V11_105512	Neural cell adhesion molecule L1	0		1	0	0.136903	24	0	0		N/A
JGI_V11_105516	0	0		1	0	0.614572	16	0	0		N/A
JGI_V11_105521	Glucan 1.4-alpha-glucosidase. Starch and sucrose metabolism,von Willebrand factor and related coagulation proteins	GO:0016020		1	0	0.0312963	6	0	0		N/A
JGI_V11_105524	0	0		0	0			0	0		N/A
JGI_V11_105525	Ca2+-modulated nonselective cation channel polycystin	0		1	0	0.254549	18	1	0		N/A
JGI_V11_105530	0	0		0	0			0	0		N/A
JGI_V11_105531	Pancreatic elastase II. ,Trypsin	GO:0004295,GO:0006508,GO:0004263		1	0	0.195014	22	1	0	GO:0004263,GO:0004295,GO:0006508	3.21E-04,5.23E-04,0.0210513
JGI_V11_105533	0	0		0	0			0	0		N/A
JGI_V11_105535	FOG: Zn-finger	GO:0003676,GO:0005634,GO:0008270		1	0	0.355437	22	0	0		N/A
JGI_V11_105537	0	0		0	0			0	0		N/A
JGI_V11_105539	Glutamate-gated NMDA-type ion channel receptor subunit GRIN2A and related subunits	GO:0005975,GO:0004970,GO:0005234,GO:0016020		1	0	0.173106	16	0	0		N/A
JGI_V11_105541	0	0		0	0			0	0		N/A
JGI_V11_105542	Sulfate/bicarbonate/oxalate exchanger SAT-1 and related transporters (SLC26 family)	0		1	0	0.0298579	8	0	0		N/A
JGI_V11_105546	0	0		0	0			0	0		N/A
JGI_V11_105549	Glutamate-gated NMDA-type ion channel receptor subunit GRIN2A and related subunits	GO:0005215,GO:0006810,GO:0004970,GO:0005234,GO:0016020		1	0	0.512404	18	0	0		N/A
JGI_V11_105551	0	0		0	0			0	0		N/A
JGI_V11_105555	Nucleolar GTPase/ATPase p130	0		0	0			0	0		N/A
JGI_V11_105556	0	0		1	0	0.592738	6	0	0		N/A
JGI_V11_105562	0	0		0	0			0	0		N/A
JGI_V11_105568	0	0		0	0			0	0		N/A
JGI_V11_105569	0	0		0	0			0	0		N/A
JGI_V11_105570	0	0		1	0	0.166696	20	0	0		N/A
JGI_V11_105582	Cyclic nucleotide-gated cation channel CNCG4	0		0	0			0	0		N/A
JGI_V11_105584	Speckle-type POZ protein SPOP and related proteins with TRAF. MATH and BTB/POZ domains	GO:0005515		1	0	0.210473	20	1	0		N/A
JGI_V11_105591	0	0		0	0			0	0		N/A
JGI_V11_105593	Splicing factor 1/branch point binding protein (RRM superfamily)	0		0	0			0	0		N/A
JGI_V11_105595	0	0		1	0	0.785644	8	0	0		N/A
JGI_V11_105596	0	0		1	0	0.342421	18	0	0		N/A
JGI_V11_105600	0	0		0	0			0	0		N/A
JGI_V11_105601	0	0		0	0			0	0		N/A
JGI_V11_105611	Serine/threonine protein kinase and endoribonuclease ERN1/IRE1. sensor of the unfolded protein response pathway	GO:0004672,GO:0005524,GO:0006468,GO:0004713,GO:0004674		1	0	0.0186633	24	0	0		N/A
JGI_V11_105613	0	0		1	0	0.173106	16	0	0		N/A
JGI_V11_105615	0	0		0	0			0	0		N/A
JGI_V11_105619	0	0		0	0			0	0		N/A
JGI_V11_105621	0	0		0	0			0	0		N/A
JGI_V11_105629	beta-1.6-N-acetylglucosaminyltransferase. contains WSC domain	0		0	0			0	0		N/A
JGI_V11_105630	0	0		0	0			0	0		N/A
JGI_V11_105633	0	0		1	0	0.442368	1	0	0		N/A
JGI_V11_105638	von Willebrand factor and related coagulation proteins	0		0	0			0	0		N/A
JGI_V11_105644	0	0		1	0	0.00725208	22	0	0		N/A
JGI_V11_105645	Chitinase	0	chitanase	0	0			0	0		N/A
JGI_V11_105648	0	0		0	0			0	0		N/A
JGI_V11_105649	0	0		0	0			0	0		N/A
JGI_V11_105663	FOG: Immunoglobulin C-2 Type/fibronectin type III domains	0		1	0	0.166696	22	1	0		N/A
JGI_V11_105670	Projectin/twitchin and related proteins	0		1	0	0.11634	22	1	0		N/A
JGI_V11_105672	0	0		1	0	0.284699	16	0	0		N/A
JGI_V11_105677	0	0		0	0			0	0		N/A
JGI_V11_105678	Histone acetyltransferase SAGA/ADA. catalytic subunit PCAF/GCN5 and related proteins	GO:0003676		1	0	0.426547	6	1	0		N/A
JGI_V11_105679	0	0		0	0			0	0		N/A
JGI_V11_105681	0	0		0	0			0	0		N/A
JGI_V11_105682	0	0		1	0	0.11634	22	1	0		N/A
JGI_V11_105685	Transcription initiation factor TFIID. subunit BDF1 and related bromodomain proteins	0		0	0			0	0		N/A
JGI_V11_105686	0	0		1	0	0.000584603	8	0	0		N/A
JGI_V11_105691	0	0		0	0			0	0		N/A
JGI_V11_105696	0	0		0	0			0	0		N/A
JGI_V11_105698	0	0		0	0			0	0		N/A
JGI_V11_105702	0	0		0	0			0	0		N/A
JGI_V11_105703	0	0		0	0			0	0		N/A
JGI_V11_105704	0	0		0	0			0	0		N/A
JGI_V11_105705	0	0		0	0			0	0		N/A
JGI_V11_105706	0	0		1	0	0.0872667	16	1	0		N/A
JGI_V11_105707	Global transcriptional regulator. cell division control protein	0		1	0	0.368814	14	0	0		N/A
JGI_V11_105708	0	0		1	0	0.11634	18	0	0		N/A
JGI_V11_105715	Karyopherin (importin) beta 3	0		1	0	1	4.55556	0	0		N/A
JGI_V11_105717	0	0		1	0	0.0617732	22	0	0		N/A
JGI_V11_105723	0	0		1	0	0.306727	8	1	0		N/A
JGI_V11_105724	0	0		0	0			0	0		N/A
JGI_V11_105725	Signaling protein SWIFT and related BRCT domain proteins	0		0	0			1	0		N/A
JGI_V11_105730	Histone tail methylase	0		1	0	0.0248253	4	0	0		N/A
JGI_V11_105731	Daxx-interacting protein MSP58/p78. contains FHA domain	0		1	0	0.410921	8	0	0		N/A
JGI_V11_105734	0	0		1	0	0.107054	22	1	0		N/A
JGI_V11_105735	Nuclear localization sequence binding protein	0		0	0			0	0		N/A
JGI_V11_105736	Nucleolar protein-like/EBNA1-binding protein	0		0	0			0	0		N/A
JGI_V11_105740	Protein kinase of the PI-3 kinase family involved in mitotic growth. DNA repair and meiotic recombination	GO:0016491,GO:0005524		1	0	0.0410378	16	0	0		N/A
JGI_V11_105747	0	0		0	0			0	0		N/A
JGI_V11_105750	0	0		1	0	1	6.66667	1	0		N/A
JGI_V11_105755	Beta-transducin family (WD-40 repeat) protein	0		1	0	1	2.77778	0	0		N/A
JGI_V11_105756	0	0		0	0			0	0		N/A
JGI_V11_105759	0	0		0	0			0	0		N/A
JGI_V11_105768	Serine carboxypeptidases	0		1	0	1	8.66667	0	0		N/A
JGI_V11_105772	von Willebrand factor and related coagulation proteins	0		1	0	0.00463215	22	1	0		N/A
JGI_V11_105780	0	0		0	0			0	0		N/A
JGI_V11_105781	0	0		0	0			1	0		N/A
JGI_V11_105792	C-type lectin	0	immunity	1	0	0.707496	8	1	0		N/A
JGI_V11_105793	RNA polymerase I 49 kDa subunit	0		1	0	0.0358751	10	1	0		N/A
JGI_V11_105798	0	0		1	0	0.893632	20	0	0		N/A
JGI_V11_105800	Uncharacterized conserved protein	0		1	0	0.58531	16	0	0		N/A
JGI_V11_105803	0	0		0	0			0	0		N/A
JGI_V11_105806	0	0		1	0	0.136903	10	0	0		N/A
JGI_V11_105811	0	0		0	0			0	0		N/A
JGI_V11_105813	0	0		0	0			0	0		N/A
JGI_V11_105814	0	0		0	0			0	0		N/A
JGI_V11_105818	Exosomal 3'-5' exoribonuclease complex. subunit Rrp44/Dis3	0		1	0	0.0617732	16	0	0		N/A
JGI_V11_105819	Exosomal 3'-5' exoribonuclease complex. subunit Rrp42	0		1	0	0.338999	8	0	0		N/A
JGI_V11_105824	Rho GTPase effector BNI1 and related formins	GO:0003779,GO:0016043		1	0	1	23	0	0		N/A
JGI_V11_105826	0	0		1	0	0.1313	18	0	0		N/A
JGI_V11_105831	Defense-related protein containing SCP domain	GO:0005576		1	0	0.732547	8	1	0		N/A
JGI_V11_105833	0	0		1	0	0.338999	2	1	0	GO:0000151,GO:0016567,GO:0004842	0.0396775,0.0396775,0.0466307
JGI_V11_105843	0	0		1	0	0.571942	4	0	0		N/A
JGI_V11_105846	Fibrillarin and related nucleolar RNA-binding proteins	0		1	0	1	8	1	0		N/A
JGI_V11_105851	0	0		1	0	1	6.77778	0	0		N/A
JGI_V11_105855	Chitinase	0	chitanase	1	0	1	1.55556	0	0		N/A
JGI_V11_105863	FOG: Zn-finger	0		1	0	0.459272	10	0	0		N/A
JGI_V11_105864	0	0		1	0	1	22	0	0		N/A
JGI_V11_105865	Rho GTPase effector BNI1 and related formins	0		1	0	0.236849	22	1	0		N/A
JGI_V11_105878	Predicted transporter ADD1 (major facilitator superfamily)	GO:0015520,GO:0015904,GO:0016021		1	1	0.000949157	6	1	1		N/A
JGI_V11_105881	0	0		1	0	0.592738	16	0	0		N/A
JGI_V11_105888	Transcription factor TCF20	0		1	0	0.759161	2	0	0		N/A
JGI_V11_105891	0	0		1	0	0.186917	16	0	0		N/A
JGI_V11_105893	Ankyrin repeat protein	0		0	0			0	0		N/A
JGI_V11_105900	0	0		1	0	0.651604	2	0	0		N/A
JGI_V11_105909	0	0		1	0	0.27438	6	1	0		N/A
JGI_V11_105911	Transcription initiation factor TFIID. subunit BDF1 and related bromodomain proteins	0		1	0	0.0589394	22	0	0		N/A
JGI_V11_105916	0	0		1	0	0.571942	16	0	0		N/A
JGI_V11_105919	Myosin class II heavy chain	0		1	0	0.166696	6	1	0		N/A
JGI_V11_105940	0	0		1	0	1	6.77778	0	0		N/A
JGI_V11_105941	0	0		1	0	0.111826	8	0	0		N/A
JGI_V11_105942	Glutamate-gated AMPA-type ion channel receptor subunit GluR2 and related subunits	GO:0004970,GO:0005234,GO:0016020		1	0	1	5.33333	0	0		N/A
JGI_V11_105963	0	0		1	0	0.153625	8	1	0		N/A
JGI_V11_105964	0	0		0	0			0	0		N/A
JGI_V11_105965	Single-stranded DNA-binding replication protein A (RPA). large (70 kD) subunit and related ssDNA-binding proteins	0		0	0			0	0		N/A
JGI_V11_105986	0	0		1	0	0.512404	16	1	0		N/A
JGI_V11_105995	Uncharacterized conserved protein	0		1	0	0.410921	4	0	0		N/A
JGI_V11_106000	FOG: Reverse transcriptase	0		1	0	0.195014	22	1	0		N/A
JGI_V11_106003	0	0		0	0			0	0		N/A
JGI_V11_106006	Dynactin. subunit p25	0		1	0	0.659446	9	0	0		N/A
JGI_V11_106007	Splicing coactivator SRm160/300. subunit SRm300	0		1	0	1	4	1	0		N/A
JGI_V11_106011	Ca2+-dependent phospholipid-binding protein Synaptotagmin. required for synaptic vesicle and secretory granule exocytosis	GO:0005215,GO:0006810,GO:0008021,GO:0016020		1	0	0.459272	18	0	0		N/A
JGI_V11_106012	0	0		1	0	0.0312963	8	0	0		N/A
JGI_V11_106018	0	0		1	0	0.0704335	4	0	0		N/A
JGI_V11_106027	RRM motif-containing protein	GO:0003676		0	0			0	0		N/A
JGI_V11_106044	Speckle-type POZ protein SPOP and related proteins with TRAF. MATH and BTB/POZ domains	GO:0005515		1	0	0.227659	16	1	0		N/A
JGI_V11_106058	0	0		0	0			0	0		N/A
JGI_V11_106059	0	0		0	0			1	0		N/A
JGI_V11_106066	Transcription regulator XNP/ATRX. DEAD-box superfamily	GO:0003677,GO:0005524,GO:0008026		0	0			0	0		N/A
JGI_V11_106067	Casein kinase (serine/threonine/tyrosine protein kinase)	0		1	0	1	6.66667	0	0		N/A
JGI_V11_106070	Collagens (type IV and type XIII). and related proteins	GO:0042302		1	0	0.271194	22	1	0	GO:0042302	<2.2E-16
JGI_V11_106074	Molecular chaperone (HSP90 family)	GO:0006457,GO:0051082,GO:0005524		1	0	1	1.22222	0	0		N/A
JGI_V11_106095	[LOPB5]	GO:0001584,GO:0007186,GO:0016021,GO:0007601,GO:0007602	visual	1	1	0.0286326	4	0	0		N/A
JGI_V11_106106	Peroxidase/oxygenase	GO:0004601	peroxidase	1	0	0.0309174	18	0	0		N/A
JGI_V11_106113	Projectin/twitchin and related proteins	0		0	0			0	0		N/A
JGI_V11_106114	0	0		0	0			0	0		N/A
JGI_V11_106116	0	0		0	0			0	0		N/A
JGI_V11_106124	0	0		1	0	0.271194	20	0	0		N/A
JGI_V11_106125	Myosin class V heavy chain	0		0	0			0	0		N/A
JGI_V11_106129	0	0		0	0			0	0		N/A
JGI_V11_106130	0	0		0	0			0	0		N/A
JGI_V11_106131	0	0		0	0			0	0		N/A
JGI_V11_106132	0	0		1	0	0.0982962	10	0	0		N/A
JGI_V11_106141	Glutamate-gated kainate-type ion channel receptor subunit GluR5 and related subunits	0		0	0			0	0		N/A
JGI_V11_106149	0	0		0	0			0	0		N/A
JGI_V11_106150	Nucleolar GTPase/ATPase p130	0		1	0	0.396642	16	0	0		N/A
JGI_V11_106152	0	0		0	0			0	0		N/A
JGI_V11_106153	Ankyrin repeat protein	0		0	0			0	0		N/A
JGI_V11_106154	0	0		1	0	0.396642	8	0	0		N/A
JGI_V11_106161	Myosin class II heavy chain	0		0	0			0	0		N/A
JGI_V11_106162	Rho GTPase effector BNI1 and related formins	0		0	0			0	0		N/A
JGI_V11_106165	0	0		1	0	0.531371	6	0	0		N/A
JGI_V11_106167	0	0		0	0			0	0		N/A
JGI_V11_106171	0	0		0	0			0	0		N/A
JGI_V11_106172	0	0		0	0			0	0		N/A
JGI_V11_106174	0	0		1	0	1	2.55556	0	0		N/A
JGI_V11_106175	0	0		0	0			0	0		N/A
JGI_V11_106183	Beta-tubulin folding cofactor D	0		1	0	0.355437	16	0	0		N/A
JGI_V11_106191	0	0		0	0			0	0		N/A
JGI_V11_106194	0	0		0	0			0	0		N/A
JGI_V11_106195	0	0		0	0			0	0		N/A
JGI_V11_106201	0	0		0	0			0	0		N/A
JGI_V11_106202	FOG: Reverse transcriptase	0		1	0	1	2.66667	0	0		N/A
JGI_V11_106203	0	0		1	0	0.27438	18	1	0		N/A
JGI_V11_106209	0	0		0	0			0	0		N/A
JGI_V11_106217	0	0		0	0			0	0		N/A
JGI_V11_106218	Collagens (type IV and type XIII). and related proteins	0		0	0			0	0		N/A
JGI_V11_106222	0	0		0	0			0	0		N/A
JGI_V11_106229	Ca2+-binding transmembrane protein LETM1/MRS7	GO:0003676		0	0			0	0		N/A
JGI_V11_106230	0	0		0	0			0	0		N/A
JGI_V11_106232	0	0		0	0			0	0		N/A
JGI_V11_106233	Prolyl 4-hydroxylase alpha subunit	GO:0016706,GO:0019538		1	0	1	8	0	0		N/A
JGI_V11_106236	0	0		0	0			0	0		N/A
JGI_V11_106242	0	0		0	0			0	0		N/A
JGI_V11_106245	0	0		0	0			0	0		N/A
JGI_V11_106250	Mitochondrial phosphate carrier protein	0		1	0	0.551396	16	0	0		N/A
JGI_V11_106251	0	0		1	0	0.426547	16	0	0		N/A
JGI_V11_106253	Deoxycytidine kinase. Purine metabolism,Deoxycytidine kinase. Pyrimidine metabolism,Mitochondrial thymidine kinase 2/deoxyguanosine kinase	0		1	0	0.0215568	6	0	0		N/A
JGI_V11_106264	0	0		0	0			0	0		N/A
JGI_V11_106265	0	0		1	0	0.707496	16	0	0		N/A
JGI_V11_106268	0	0		1	0	0.477112	8	1	0		N/A
JGI_V11_106272	Splicing coactivator SRm160/300. subunit SRm300	0		1	0	1	4.88889	1	0		N/A
JGI_V11_106274	cAMP-regulated guanine nucleotide exchange factor	GO:0007165,GO:0005515,GO:0005085,GO:0007242		1	0	0.785644	6	1	0		N/A
JGI_V11_106275	0	0		1	0	1	5	1	0		N/A
JGI_V11_106277	0	0		0	0			0	0		N/A
JGI_V11_106278	0	0		0	0			0	0		N/A
JGI_V11_106280	0	0		0	0			0	0		N/A
JGI_V11_106287	0	0		1	0	0.785644	16	1	0		N/A
JGI_V11_106294	Cation transport ATPase	0		1	0	0.426547	16	1	0		N/A
JGI_V11_106304	Na+:iodide/myo-inositol/multivitamin symporters	GO:0005215,GO:0006810,GO:0016020		1	1	0.0908531	6	1	0		N/A
JGI_V11_106329	0	0		0	0			0	0		N/A
JGI_V11_106343	Transcription factor TCF20	0		1	0	0.592738	10	0	0		N/A
JGI_V11_106344	Alpha-1.2 glucosyltransferase/transcriptional activator	0		1	0	0.0166771	22	1	0		N/A
JGI_V11_106345	0	0		0	0			0	0		N/A
JGI_V11_106354	Histone acetyltransferase SAGA/ADA. catalytic subunit PCAF/GCN5 and related proteins	0		1	0	0.0944687	24	0	0		N/A
JGI_V11_106356	0	0		1	0	0.0584376	10	0	0		N/A
JGI_V11_106387	0	0		1	0	0.0696504	6	0	0		N/A
JGI_V11_106396	Cactin	0		1	0	0.164631	8	0	0		N/A
JGI_V11_106397	U1 snRNP complex. subunit SNU71 and related PWI-motif proteins	0		1	0	0.236849	8	0	0		N/A
JGI_V11_106401	0	0		1	0	1	21.8889	0	0		N/A
JGI_V11_106402	Predicted Rho/Rac guanine nucleotide exchange factor/faciogenital dysplasia protein 3	GO:0005524,GO:0015986,GO:0016469,GO:0046933,GO:0046961,GO:0008270		1	0	1	0.777778	0	0		N/A
JGI_V11_106425	FOG: 7 transmembrane receptor	GO:0001584,GO:0007186,GO:0016021		1	0	0.614572	8	0	0		N/A
JGI_V11_106429	Trypsin. ,Trypsin	GO:0004295,GO:0006508,GO:0004263		1	0	1	8	1	0		N/A
JGI_V11_106433	0	0		0	0			0	0		N/A
JGI_V11_106449	0	0		1	0	0.00861981	22	1	0		N/A
JGI_V11_106454	Dihydroorotate oxidase. Pyrimidine metabolism,Dihydroorotate dehydrogenase	GO:0004152,GO:0006207,GO:0004158,GO:0016020		1	0	0.477112	18	1	0		N/A
JGI_V11_106456	Na+/K+ ATPase. alpha subunit	GO:0005524,GO:0016020,GO:0016820		1	0	0.592738	24	0	0		N/A
JGI_V11_106457	Molecular chaperone (HSP90 family)	GO:0006457,GO:0051082		1	0	0.33054	18	0	0		N/A
JGI_V11_106477	0	0		1	0	1	23	0	0		N/A
JGI_V11_106480	Ca2+-binding proteoglycan Testican	0		1	0	1	0.888889	0	0		N/A
JGI_V11_106506	Putative translation initiation inhibitor UK114/IBM1	0		1	0	1	18	0	0		N/A
JGI_V11_106532	Transcription initiation factor TFIID. subunit BDF1 and related bromodomain proteins	0		1	0	0.459272	18	0	0		N/A
JGI_V11_106542	0	0		1	0	0.218951	8	0	0		N/A
JGI_V11_106548	0	0		1	0	0.136903	4	0	0		N/A
JGI_V11_106588	0	0		1	0	1	3.33333	0	0		N/A
JGI_V11_106592	Uncharacterized conserved protein	0		0	0			0	0		N/A
JGI_V11_106601	0	0		1	0	0.153625	6	0	0		N/A
JGI_V11_106606	0	0		1	0	0.173106	6	0	0		N/A
JGI_V11_106607	0	0		1	0	0.264206	24	0	0		N/A
JGI_V11_106622	0	0		0	0			0	0		N/A
JGI_V11_106625	Serine/threonine protein kinase	0		1	0	0.683586	10	0	0		N/A
JGI_V11_106628	0	0		0	0			0	0		N/A
JGI_V11_106641	GTP-binding protein SEC4. small G protein superfamily. and related Ras family GTP-binding proteins	GO:0005525,GO:0007264,GO:0006886,GO:0000160,GO:0003677,GO:0006355,GO:0015031		1	0	1	3.44444	0	0		N/A
JGI_V11_106646	0	0		0	0			0	0		N/A
JGI_V11_106647	0	0		0	0			0	0		N/A
JGI_V11_106649	0	0		0	0			1	0		N/A
JGI_V11_106650	0	0		1	0	0.426547	4	0	0		N/A
JGI_V11_106651	ATP-dependent RNA helicase	GO:0003676		0	0			0	0		N/A
JGI_V11_106652	0	0		0	0			0	0		N/A
JGI_V11_106655	0	0		1	0	0.494492	16	1	0	GO:0042302	<2.2E-16
JGI_V11_106658	0	0		0	0			0	0		N/A
JGI_V11_106660	0	0		0	0			0	0		N/A
JGI_V11_106661	0	0		0	0			0	0		N/A
JGI_V11_106662	0	0		0	0			0	0		N/A
JGI_V11_106664	0	0		0	0			0	0		N/A
JGI_V11_106665	0	0		0	0			0	0		N/A
JGI_V11_106666	0	0		0	0			0	0		N/A
JGI_V11_106668	0	0		0	0			0	0		N/A
JGI_V11_106685	Uncharacterized conserved coiled-coil protein	0		0	0			0	0		N/A
JGI_V11_106691	0	0		1	0	0.173106	16	1	0		N/A
JGI_V11_106693	0	0		0	0			0	0		N/A
JGI_V11_106694	0	0		0	0			0	0		N/A
JGI_V11_106695	0	0		0	0			0	0		N/A
JGI_V11_106696	0	0		0	0			0	0		N/A
JGI_V11_106700	Collagens (type IV and type XIII). and related proteins	GO:0006508,GO:0008237		0	0			1	0		N/A
JGI_V11_106705	0	0		0	0			0	0		N/A
JGI_V11_106706	0	0		0	0			0	0		N/A
JGI_V11_106708	0	0		0	0			0	0		N/A
JGI_V11_106710	0	0		1	0	1	0.222222	0	0		N/A
JGI_V11_106711	In phosphorous-containing anhydrides. Starch and sucrose metabolism,In phosphorous-containing anhydrides. Folate biosynthesis,ATP-dependent DNA helicase	0		1	0	0.245529	22	0	0		N/A
JGI_V11_106712	0	0		0	0			0	0		N/A
JGI_V11_106713	Kinesin (KAR3 subfamily)	0		1	0	0.0769026	6	1	0		N/A
JGI_V11_106718	Nuclear helicase MOP-3/SNO (DEAD-box superfamily)	0		0	0			1	0		N/A
JGI_V11_106723	0	0		0	0			0	0		N/A
JGI_V11_106728	0	0		0	0			0	0		N/A
JGI_V11_106731	0	0		0	0			0	0		N/A
JGI_V11_106735	Uncharacterized conserved protein	0		1	0	1	16	1	0		N/A
JGI_V11_106738	0	0		1	0	1	3.66667	0	0		N/A
JGI_V11_106745	0	0		0	0			0	0		N/A
JGI_V11_106748	0	0		1	0	1	16	0	0		N/A
JGI_V11_106755	0	0		0	0			0	0		N/A
JGI_V11_106757	0	0		1	0	0.659446	2	1	0		N/A
JGI_V11_106758	0	0		0	0			0	0		N/A
JGI_V11_106759	0	0		0	0			0	0		N/A
JGI_V11_106760	0	0		0	0			0	0		N/A
JGI_V11_106761	0	0		0	0			0	0		N/A
JGI_V11_106762	0	0		0	0			0	0		N/A
JGI_V11_106763	0	0		0	0			0	0		N/A
JGI_V11_106771	0	0		0	0			1	0		N/A
JGI_V11_106786	0	0		1	0	1	6.11111	1	0		N/A
JGI_V11_106791	FOG: Hormone receptors	GO:0003677,GO:0004879,GO:0005634,GO:0006355,GO:0003700,GO:0003707		1	0	0.019463	20	0	0		N/A
JGI_V11_106797	0	0		0	0			0	0		N/A
JGI_V11_106799	0	0		0	0			0	0		N/A
JGI_V11_106800	0	0		1	0	1	16	0	0		N/A
JGI_V11_106802	0	0		1	1	0.0449756	22	0	0		N/A
JGI_V11_106804	Nucleolar GTPase/ATPase p130	GO:0003676		0	0			0	0		N/A
JGI_V11_106807	0	0		0	0			0	0		N/A
JGI_V11_106812	0	0		1	0	0.295527	8	0	0		N/A
JGI_V11_106816	With NAD(+) or NADP(+) as acceptor. ,FAD-binding protein DIMINUTO	0		1	0	0.707496	20	1	0		N/A
JGI_V11_106817	0	0		0	0			0	0		N/A
JGI_V11_106818	C1-tetrahydrofolate synthase	GO:0004329,GO:0005524,GO:0009396,GO:0003824		1	0	0.531371	6	0	0		N/A
JGI_V11_106819	0	0		1	0	0.732547	16	0	0		N/A
JGI_V11_106820	0	0		1	0	1	7.11111	1	0		N/A
JGI_V11_106824	0	0		0	0			0	0		N/A
JGI_V11_106826	0	0		1	0	0.140962	10	0	0		N/A
JGI_V11_106828	Alpha-catenin	0		1	0	0.00725208	18	0	0		N/A
JGI_V11_106829	0	0		0	0			0	0		N/A
JGI_V11_106830	Splicing coactivator SRm160/300. subunit SRm300	0		0	0			0	0		N/A
JGI_V11_106832	0	0		0	0			0	0		N/A
JGI_V11_106834	0	0		0	0			1	0		N/A
JGI_V11_106838	0	0		1	0	0.759161	18	0	0		N/A
JGI_V11_106850	0	0		1	0	0.33054	20	0	0		N/A
JGI_V11_106854	Uncharacterized conserved protein	0		1	0	0.173106	8	1	0		N/A
JGI_V11_106860	0	0		1	0	0.186917	24	0	0		N/A
JGI_V11_106861	Ypt/Rab GTPase activating protein	0		1	0	0.803287	24	0	0		N/A
JGI_V11_106864	0	0		0	0			0	0		N/A
JGI_V11_106867	Ankyrin repeat protein	0		0	0			0	0		N/A
JGI_V11_106875	0	0		0	0			0	0		N/A
JGI_V11_106876	0	0		0	0			0	0		N/A
JGI_V11_106877	0	0		1	0	1	16	0	0		N/A
JGI_V11_106881	FOG: Reverse transcriptase	0		0	0			0	0		N/A
JGI_V11_106883	FOG: Leucine rich repeat	0		1	0	0.153625	2	0	0		N/A
JGI_V11_106886	0	0		0	0			0	0		N/A
JGI_V11_106887	FOG: Immunoglobin and related proteins	0		0	0			0	0		N/A
JGI_V11_106889	0	0		0	0			0	0		N/A
JGI_V11_106890	0	0		0	0			0	0		N/A
JGI_V11_106892	0	0		1	0	1	3.88889	0	0		N/A
JGI_V11_106893	0	0		0	0			0	0		N/A
JGI_V11_106895	0	0		0	0			0	0		N/A
JGI_V11_106898	0	0		0	0			0	0		N/A
JGI_V11_106899	DNA damage-responsive repressor GIS1/RPH1. jumonji superfamily	0		1	0	1	1.88889	1	0		N/A
JGI_V11_106904	0	0		0	0			0	0		N/A
JGI_V11_106920	Neurexin IV	0		1	0	0.27438	16	0	0		N/A
JGI_V11_106923	0	0		1	1	0.0374989	6	0	0		N/A
JGI_V11_106924	0	0		1	0	1	2.11111	0	0		N/A
JGI_V11_106926	0	0		1	0	0.614572	22	1	0		N/A
JGI_V11_106939	Collagens (type IV and type XIII). and related proteins	GO:0042302		1	0	0.0565336	16	1	0		N/A
JGI_V11_106945	Hexosyltransferases. O-Glycans biosynthesis,Hexosyltransferases. Fructose and mannose metabolism,Hexosyltransferases. Peptidoglycan biosynthesis,Hexosyltransferases. Sphingoglycolipid metabolism,Hexosyltransferases. Blood group glycolipid biosynthesis - l	GO:0006486,GO:0008417,GO:0016020		1	0	0.0704335	6	1	0		N/A
JGI_V11_106953	0	0		1	0	0.614572	20	0	0		N/A
JGI_V11_106972	0	0		1	0	0.571942	24	0	0		N/A
JGI_V11_106981	0	0		1	0	0.0565336	16	1	0		N/A
JGI_V11_106986	Programmed cell death 8 (apoptosis-inducing factor)	0		1	0	0.0565336	8	0	0		N/A
JGI_V11_106993	0	0		1	0	0.00680548	6	0	0		N/A
JGI_V11_106994	0	0		1	1	0.00149995	6	0	0		N/A
JGI_V11_107003	0	0		1	0	0.025705	8	0	0		N/A
JGI_V11_107005	0	0		1	0	0.195014	8	0	0		N/A
JGI_V11_107009	0	0		1	0	0.934838	8	0	0		N/A
JGI_V11_107012	0	0		1	0	0.396642	10	1	0		N/A
JGI_V11_107014	Glutamate-gated kainate-type ion channel receptor subunit GluR5 and related subunits	0		1	0	0.233971	18	1	0		N/A
JGI_V11_107031	Chromatin remodeling protein. contains PHD Zn-finger	0		0	0			0	0		N/A
JGI_V11_107032	Glutamate-gated kainate-type ion channel receptor subunit GluR5 and related subunits	0		0	0			0	0		N/A
JGI_V11_107033	Glutamate-gated kainate-type ion channel receptor subunit GluR5 and related subunits	0		0	0			0	0		N/A
JGI_V11_107036	0	0		0	0			0	0		N/A
JGI_V11_107043	0	0		1	0	0.119714	8	1	0		N/A
JGI_V11_107054	Transcriptional regulator	0		0	0			0	0		N/A
JGI_V11_107058	FOG: RRM domain	0		1	0	0.148081	4	0	0		N/A
JGI_V11_107072	0	0		1	0	0.494492	6	1	0		N/A
JGI_V11_107074	0	0		0	0			0	0		N/A
JGI_V11_107078	Protein tyrosine phosphatase	GO:0004725,GO:0006470		1	0	0.614572	6	1	0		N/A
JGI_V11_107086	von Willebrand factor and related coagulation proteins	0		1	0	0.512404	8	0	0		N/A
JGI_V11_107099	0	0		1	1	0.0589394	20	0	0		N/A
JGI_V11_107104	Uncharacterized SAM domain protein	0		1	0	1	4	0	0		N/A
JGI_V11_107109	FOG: Zn-finger	0		1	0	0.00254057	20	0	0		N/A
JGI_V11_107122	Myosin class II heavy chain	0		1	0	1	5	0	0		N/A
JGI_V11_107136	0	0		1	0	0.0342436	22	0	0		N/A
JGI_V11_107153	Nuclear receptor coregulator SMRT/SMRTER. contains Myb-like domains	0		1	0	0.0472603	16	1	0		N/A
JGI_V11_107155	0	0		0	0			0	0		N/A
JGI_V11_107161	Globins and related hemoproteins	GO:0005488,GO:0006810,GO:0005833,GO:0015671,GO:0019825		1	1	0.0178005	2	0	0		N/A
JGI_V11_107176	0	0		1	0	0.00122152	22	1	0		N/A
JGI_V11_107198	Septin family protein (P-loop GTPase)	GO:0005525,GO:0007049		1	0	0.0769026	16	0	0		N/A
JGI_V11_107214	0	0		0	0			1	0		N/A
JGI_V11_107216	0	0		0	0			0	0		N/A
JGI_V11_107217	0	0		0	0			0	0		N/A
JGI_V11_107218	Projectin/twitchin and related proteins	0		1	0	0.90426	18	0	0		N/A
JGI_V11_107225	0	0		0	0			0	0		N/A
JGI_V11_107227	0	0		0	0			0	0		N/A
JGI_V11_107229	0	0		0	0			0	0		N/A
JGI_V11_107233	0	0		0	0			0	0		N/A
JGI_V11_107235	0	0		0	0			0	0		N/A
JGI_V11_107237	0	0		0	0			0	0		N/A
JGI_V11_107240	0	0		0	0			0	0		N/A
JGI_V11_107243	0	0		1	0	0.342421	8	1	0		N/A
JGI_V11_107249	Collagens (type IV and type XIII). and related proteins	GO:0005737,GO:0006817		0	0			0	0		N/A
JGI_V11_107250	0	0		1	0	1	5.11111	0	0		N/A
JGI_V11_107251	FOG: Predicted E3 ubiquitin ligase	GO:0000151,GO:0004842,GO:0008270,GO:0016567		1	0	1	2.55556	1	0		N/A
JGI_V11_107260	0	0		0	0			1	0		N/A
JGI_V11_107267	0	0		0	0			0	0		N/A
JGI_V11_107269	0	0		0	0			1	0		N/A
JGI_V11_107270	0	0		1	0	0.245529	22	0	0		N/A
JGI_V11_107274	0	0		0	0			0	0		N/A
JGI_V11_107278	Uncharacterized conserved protein	0		0	0			0	0		N/A
JGI_V11_107279	0	0		0	0			0	0		N/A
JGI_V11_107280	0	0		0	0			0	0		N/A
JGI_V11_107283	0	0		0	0			0	0		N/A
JGI_V11_107298	0	0		0	0			0	0		N/A
JGI_V11_107302	Predicted E3 ubiquitin ligase	GO:0003700,GO:0006355,GO:0003676,GO:0005634,GO:0008270		0	0			0	0		N/A
JGI_V11_107304	0	0		0	0			0	0		N/A
JGI_V11_107305	C-type lectin	0	immunity	1	0	1	23.1111	0	0		N/A
JGI_V11_107311	0	0		1	1	0.0800978	12	0	0		N/A
JGI_V11_107312	Splicing factor RNPS1. SR protein superfamily	0		0	0			0	0		N/A
JGI_V11_107313	Splicing factor RNPS1. SR protein superfamily	0		0	0			0	0		N/A
JGI_V11_107316	0	0		0	0			0	0		N/A
JGI_V11_107320	Heterogeneous nuclear ribonucleoprotein R (RRM superfamily)	GO:0003676		0	0			0	0		N/A
JGI_V11_107322	Uncharacterized conserved protein	0		1	0	0.227659	8	0	0		N/A
JGI_V11_107323	Glutamate-gated kainate-type ion channel receptor subunit GluR5 and related subunits	0		1	0	1	3.33333	0	0		N/A
JGI_V11_107336	0	0		0	0			1	0		N/A
JGI_V11_107337	0	0		0	0			0	0		N/A
JGI_V11_107339	0	0		0	0			0	0		N/A
JGI_V11_107340	Nucleolar GTPase/ATPase p130	0		1	0	0.227659	16	1	0		N/A
JGI_V11_107343	P-type ATPase	0		0	0			0	0		N/A
JGI_V11_107344	0	0		1	0	0.254549	20	1	0		N/A
JGI_V11_107345	0	0		0	0			0	0		N/A
JGI_V11_107356	0	0		0	0			0	0		N/A
JGI_V11_107357	0	0		1	0	0.0358751	8	1	0		N/A
JGI_V11_107358	0	0		0	0			0	0		N/A
JGI_V11_107359	0	0		0	0			0	0		N/A
JGI_V11_107360	0	0		0	0			0	0		N/A
JGI_V11_107361	0	0		0	0			0	0		N/A
JGI_V11_107362	SWI-SNF chromatin-remodeling complex protein	GO:0003676		0	0			0	0		N/A
JGI_V11_107363	0	0		0	0			0	0		N/A
JGI_V11_107367	Nuclear receptor coregulator SMRT/SMRTER. contains Myb-like domains	0		1	0	1	4.77778	1	0		N/A
JGI_V11_107368	0	0		1	0	0.776051	4	1	0		N/A
JGI_V11_107382	Beta-tubulin folding cofactor D	0		1	0	1	1.55556	0	0		N/A
JGI_V11_107391	0	0		0	0			0	0		N/A
JGI_V11_107401	Serine/threonine protein kinase	GO:0004672,GO:0005524,GO:0006468		1	0	0.0647972	6	0	0		N/A
JGI_V11_107406	0	0		0	0			0	0		N/A
JGI_V11_107407	0	0		0	0			0	0		N/A
JGI_V11_107409	0	0		1	0	0.0617732	8	1	0		N/A
JGI_V11_107410	0	0		0	0			0	0		N/A
JGI_V11_107423	0	0		0	0			0	0		N/A
JGI_V11_107425	0	0		0	0			0	0		N/A
JGI_V11_107426	0	0		0	0			0	0		N/A
JGI_V11_107434	Glucan 1.4-alpha-glucosidase. Starch and sucrose metabolism,beta-1.6-N-acetylglucosaminyltransferase. contains WSC domain	GO:0003676		0	0			0	0		N/A
JGI_V11_107436	0	0		0	0			0	0		N/A
JGI_V11_107437	DNA-binding protein jumonji/RBP2/SMCY. contains JmjC domain	0		0	0			0	0		N/A
JGI_V11_107438	FOG: Zn-finger	GO:0003676		1	0	0.142469	2	1	0		N/A
JGI_V11_107439	Nuclear localization sequence binding protein	0		0	0			0	0		N/A
JGI_V11_107453	0	0		1	0	0.90426	6	0	0		N/A
JGI_V11_107455	0	0		0	0			0	0		N/A
JGI_V11_107456	0	0		0	0			0	0		N/A
JGI_V11_107459	Leucine-rich acidic nuclear protein	0		0	0			0	0		N/A
JGI_V11_107461	Trypsin	GO:0016020		1	0	0.284699	6	0	0		N/A
JGI_V11_107470	Tam3-transposase (Ac family)	GO:0003677,GO:0046983		0	0			0	0		N/A
JGI_V11_107474	0	0		0	0			0	0		N/A
JGI_V11_107476	0	0		0	0			0	0		N/A
JGI_V11_107478	0	0		0	0			0	0		N/A
JGI_V11_107480	0	0		0	0			0	0		N/A
JGI_V11_107482	Serine carboxypeptidases	0		1	0	1	23.6667	0	0		N/A
JGI_V11_107488	Ubiquitin thiolesterase. ,Ubiquitin C-terminal hydrolase	GO:0004197,GO:0004221,GO:0006511		1	0	0.160184	5	1	0		N/A
JGI_V11_107491	0	0		0	0			0	0		N/A
JGI_V11_107493	0	0		0	0			0	0		N/A
JGI_V11_107500	0	0		0	0			0	0		N/A
JGI_V11_107503	Myosin ATPase. Purine metabolism,Myosin class II heavy chain	0		0	0			0	0		N/A
JGI_V11_107504	FOG: RRM domain	0		1	0	0.396642	2	0	0		N/A
JGI_V11_107513	0	0		1	0	1	20	0	0		N/A
JGI_V11_107515	0	0		1	0	1	2.44444	0	0		N/A
JGI_V11_107523	0	0		0	0			0	0		N/A
JGI_V11_107524	Vacuolar sorting protein VPS33/slp1 (Sec1 family)	0		1	0	0.0248253	8	0	0		N/A
JGI_V11_107533	0	0		1	0	0.110338	8	0	0		N/A
JGI_V11_107534	0	0		0	0			0	0		N/A
JGI_V11_107536	0	0		0	0			0	0		N/A
JGI_V11_107537	0	0		0	0			0	0		N/A
JGI_V11_107539	0	0		0	0			0	0		N/A
JGI_V11_107541	Uncharacterized conserved protein	0		1	0	1	16	1	0		N/A
JGI_V11_107542	0	0		1	0	0.120582	16	0	0		N/A
JGI_V11_107544	Collagens (type IV and type XIII). and related proteins	GO:0001584,GO:0007186,GO:0016021		1	1	0.0800978	18	0	0		N/A
JGI_V11_107568	0	0		1	0	0.477112	10	0	0		N/A
JGI_V11_107570	Collagens (type IV and type XIII). and related proteins	0		1	0	0.0178005	16	0	0		N/A
JGI_V11_107584	0	0		1	0	1	16	1	0		N/A
JGI_V11_107585	Nuclear hormone receptor betaFTZ-F1	0		1	0	0.759161	22	0	0		N/A
JGI_V11_107593	CASK-interacting adaptor protein (caskin) and related proteins with ankyrin repeats and SAM domain	0		1	0	0.614572	22	0	0		N/A
JGI_V11_107594	0	0		1	0	1	23.7778	0	0		N/A
JGI_V11_107612	F-box protein containing LRR	0		0	0			0	0		N/A
JGI_V11_107621	0	0		1	0	0.195014	8	0	0		N/A
JGI_V11_107624	0	0		0	0			0	0		N/A
JGI_V11_107626	0	0		1	0	0.0835717	16	0	0		N/A
JGI_V11_107627	Myosin class II heavy chain	GO:0008757,GO:0003677,GO:0006306,GO:0008170		1	0	0.0166771	16	0	0		N/A
JGI_V11_107640	0	0		1	0	0.0769026	18	0	0		N/A
JGI_V11_107642	Galactoside 3-fucosyltransferase. ,Fucosyltransferase	GO:0006486,GO:0008417,GO:0016020		1	0	0.382208	18	0	0		N/A
JGI_V11_107647	F-box protein containing LRR	0		1	0	0.102585	8	1	0	GO:0005515	0.0353242
JGI_V11_107649	0	0		1	0	0.153625	16	1	0		N/A
JGI_V11_107650	0	0		1	0	0.967931	8	1	0		N/A
JGI_V11_107654	0	0		1	0	0.160184	16	0	0		N/A
JGI_V11_107682	0	0		0	0			0	0		N/A
JGI_V11_107683	0	0		1	0	0.571942	8	0	0		N/A
JGI_V11_107684	0	0		0	0			0	0		N/A
JGI_V11_107700	0	0		0	0			0	0		N/A
JGI_V11_107701	Mitochondrial intermediate peptidase. ,Metalloendopeptidase family - mitochondrial intermediate peptidase	GO:0004222,GO:0006508,GO:0008237,GO:0008270		1	0	0.120582	17	1	0		N/A
JGI_V11_107708	Trypsin	0		1	0	0.173106	12	0	0		N/A
JGI_V11_107719	RTK signaling protein MASK/UNC-44	0		0	0			0	0		N/A
JGI_V11_107725	Chromodomain-helicase DNA-binding protein	0		1	0	1	0.888889	1	0		N/A
JGI_V11_107733	0	0		0	0			0	0		N/A
JGI_V11_107734	0	0		0	0			0	0		N/A
JGI_V11_107735	0	0		0	0			0	0		N/A
JGI_V11_107737	0	0		0	0			0	0		N/A
JGI_V11_107738	0	0		0	0			1	0		N/A
JGI_V11_107739	0	0		0	0			0	0		N/A
JGI_V11_107740	0	0		0	0			0	0		N/A
JGI_V11_107741	0	0		0	0			0	0		N/A
JGI_V11_107745	0	0		1	0	1	5.22222	0	0		N/A
JGI_V11_107746	0	0		1	0	0.318882	24	0	0		N/A
JGI_V11_107750	0	0		1	1	0.00616854	24	0	0		N/A
JGI_V11_107751	0	0		1	0	0.236849	18	0	0		N/A
JGI_V11_107753	0	0		1	0	1	6.66667	0	0		N/A
JGI_V11_107757	0	0		1	0	0.785644	16	0	0		N/A
JGI_V11_107760	0	0		1	0	1	0.333333	1	0		N/A
JGI_V11_107766	0	0		1	0	1	5.33333	0	0		N/A
JGI_V11_107767	RNA-binding protein musashi/mRNA cleavage and polyadenylation factor I complex. subunit HRP1	GO:0003676		1	0	0.0589394	18	0	0		N/A
JGI_V11_107776	0	0		0	0			0	0		N/A
JGI_V11_107780	0	0		0	0			0	0		N/A
JGI_V11_107783	0	0		0	0			0	0		N/A
JGI_V11_107784	0	0		0	0			0	0		N/A
JGI_V11_107786	Trypsin	GO:0004295,GO:0006508,GO:0004263		1	0	0.00181317	2	0	0		N/A
JGI_V11_107797	0	0		1	0	0.494492	12	0	0		N/A
JGI_V11_107813	Nuclear localization sequence binding protein	0		0	0			0	0		N/A
JGI_V11_107815	0	0		1	0	0.512404	16	1	0		N/A
JGI_V11_107817	0	0		0	0			0	0		N/A
JGI_V11_107820	0	0		0	0			0	0		N/A
JGI_V11_107848	0	0		0	0			0	0		N/A
JGI_V11_107850	0	0		1	0	0.0835717	10	1	0		N/A
JGI_V11_107853	0	0		1	0	0.245529	18	0	0		N/A
JGI_V11_107854	0	0		1	0	1	24	0	0		N/A
JGI_V11_107858	FOG: 7 transmembrane receptor	GO:0001584,GO:0007186,GO:0016021		1	0	0.284699	18	0	0		N/A
JGI_V11_107860	0	0		1	0	0.33054	18	0	0		N/A
JGI_V11_107861	FOG: 7 transmembrane receptor	GO:0001584,GO:0007186,GO:0016021		1	0	0.459272	18	0	0		N/A
JGI_V11_107910	FOG: Predicted E3 ubiquitin ligase	0		1	0	1	3	0	0		N/A
JGI_V11_107925	Transcription factor CHX10 and related HOX domain proteins	0		1	0	1	6	1	0		N/A
JGI_V11_107928	Peroxisomal biogenesis protein peroxin	GO:0005777,GO:0016021,GO:0016560		1	0	0.245529	8	0	0		N/A
JGI_V11_107932	Sulfotransferases. ,Sulfotransferases	0		1	0	0.11634	10	0	0		N/A
JGI_V11_107952	0	0		1	0	0.459272	16	1	0		N/A
JGI_V11_107963	Dystonin. GAS (Growth-arrest-specific protein). and related proteins	GO:0007050		1	0	0.785644	6	0	0		N/A
JGI_V11_107964	0	0		1	0	0.512404	18	0	0		N/A
JGI_V11_107970	Ankyrin repeat protein	0		1	0	1	24	0	0		N/A
JGI_V11_107977	0	0		0	0			0	0		N/A
JGI_V11_107979	0	0		0	0			0	0		N/A
JGI_V11_107980	FOG: Cadherin repeats	GO:0005509,GO:0007156,GO:0016020		1	1	0.00951433	8	0	0		N/A
JGI_V11_107984	Guanylate cyclase. Purine metabolism,Adenylate/guanylate kinase	0		0	0			0	0		N/A
JGI_V11_107985	mRNA guanylyltransferase. ,mRNA capping enzyme. guanylyltransferase (alpha) subunit	GO:0004484,GO:0006370,GO:0006397		1	0	1	6.11111	0	0		N/A
JGI_V11_107986	Histone acetyltransferase. ,von Willebrand factor and related coagulation proteins	0		0	0			0	0		N/A
JGI_V11_107987	0	0		0	0			0	0		N/A
JGI_V11_107990	0	0		0	0			0	0		N/A
JGI_V11_107992	0	0		0	0			0	0		N/A
JGI_V11_107993	Transcription initiation factor TFIID. subunit BDF1 and related bromodomain proteins	0		1	0	1	5.88889	0	0		N/A
JGI_V11_107999	0	0		0	0			0	0		N/A
JGI_V11_108003	0	0		0	0			0	0		N/A
JGI_V11_108005	Signaling protein SWIFT and related BRCT domain proteins	0		0	0			0	0		N/A
JGI_V11_108006	Beta-glucuronidase. Porphyrin and chlorophyll metabolism,Beta-glucuronidase. Glycosaminoglycan degradation,Beta-glucuronidase. Starch and sucrose metabolism,Beta-Glucuronidase GUSB (glycosylhydrolase superfamily 2)	GO:0004553,GO:0005975		1	0	0.954791	4	0	0		N/A
JGI_V11_108010	Actin regulatory protein supervillin (gelsolin/villin family)	0		0	0			0	0		N/A
JGI_V11_108011	0	0		0	0			0	0		N/A
JGI_V11_108016	0	0		0	0			0	0		N/A
JGI_V11_108027	Vacuolar sorting protein VPS33/slp1 (Sec1 family)	GO:0005198,GO:0005874,GO:0007018		1	0	0.245529	8	1	0		N/A
JGI_V11_108031	Reductases with broad range of substrate specificities	0		0	0			0	0		N/A
JGI_V11_108032	0	0		0	0			0	0		N/A
JGI_V11_108033	Signaling protein SWIFT and related BRCT domain proteins	0		0	0			0	0		N/A
JGI_V11_108034	0	0		0	0			0	0		N/A
JGI_V11_108035	0	0		0	0			0	0		N/A
JGI_V11_108038	0	0		0	0			0	0		N/A
JGI_V11_108041	0	0		0	0			1	0		N/A
JGI_V11_108042	0	0		0	0			0	0		N/A
JGI_V11_108056	0	0		0	0			1	0		N/A
JGI_V11_108058	0	0		1	0	1	4.33333	0	0		N/A
JGI_V11_108067	beta-1.6-N-acetylglucosaminyltransferase. contains WSC domain	0		1	0	0.00861981	10	1	0		N/A
JGI_V11_108078	0	0		1	0	0.564412	8	1	0		N/A
JGI_V11_108083	Carbonic anhydrase	0		1	0	1	6.77778	0	0		N/A
JGI_V11_108089	0	0		1	0	1	23.7778	0	0		N/A
JGI_V11_108091	0	0		1	0	0.0908531	22	1	0		N/A
JGI_V11_108097	Nucleosome remodeling factor. subunit NURF301/BPTF	0		1	0	0.243125	24	0	0		N/A
JGI_V11_108104	mRNA cleavage and polyadenylation factor IA/II complex. subunit CLP1	0		1	0	0.27438	8	0	0		N/A
JGI_V11_108106	Uncharacterized conserved protein	0		0	0			0	0		N/A
JGI_V11_108114	Microtubule-associated protein TAU	0		0	0			0	0		N/A
JGI_V11_108116	0	0		0	0			0	0		N/A
JGI_V11_108123	0	0		0	0			0	0		N/A
JGI_V11_108125	0	0		0	0			0	0		N/A
JGI_V11_108126	0	0		1	0	1	7.22222	0	0		N/A
JGI_V11_108131	Ca2+/Na+ exchanger NCX1 and related proteins	GO:0006364,GO:0007154,GO:0016021,GO:0005432,GO:0006816,GO:0016020		1	0	0.84491	16	0	0		N/A
JGI_V11_108140	0	0		1	0	0.0936535	8	1	0		N/A
JGI_V11_108147	0	0		1	0	1	3.33333	0	0		N/A
JGI_V11_108150	0	0		0	0			0	0		N/A
JGI_V11_108154	0	0		0	0			0	0		N/A
JGI_V11_108155	Splicing coactivator SRm160/300. subunit SRm300	0		1	0	0.683586	17	1	0		N/A
JGI_V11_108156	Predicted transcription factor DATF1. contains PHD and TFS2M domains	GO:0003676		0	0			0	0		N/A
JGI_V11_108158	0	0		0	0			0	0		N/A
JGI_V11_108161	0	0		1	0	0.442368	8	1	0		N/A
JGI_V11_108167	0	0		0	0			0	0		N/A
JGI_V11_108171	0	0		0	0			0	0		N/A
JGI_V11_108173	0	0		0	0			0	0		N/A
JGI_V11_108175	0	0		0	0			0	0		N/A
JGI_V11_108181	0	0		0	0			0	0		N/A
JGI_V11_108182	0	0		0	0			1	0		N/A
JGI_V11_108184	0	0		0	0			0	0		N/A
JGI_V11_108189	0	0		0	0			0	0		N/A
JGI_V11_108198	0	0		0	0			0	0		N/A
JGI_V11_108199	0	0		0	0			0	0		N/A
JGI_V11_108200	0	0		0	0			0	0		N/A
JGI_V11_108209	Alternative splicing factor SRp55/B52/SRp75 (RRM superfamily)	0		0	0			0	0		N/A
JGI_V11_108211	von Willebrand factor and related coagulation proteins	0		0	0			0	0		N/A
JGI_V11_108212	Uncharacterized conserved protein	GO:0016491,GO:0003676		0	0			0	0		N/A
JGI_V11_108213	von Willebrand factor and related coagulation proteins	0		0	0			0	0		N/A
JGI_V11_108214	0	0		0	0			0	0		N/A
JGI_V11_108217	Vacuolar sorting protein VPS36	0		1	0	0.00969606	8	1	0		N/A
JGI_V11_108228	0	0		0	0			0	0		N/A
JGI_V11_108237	Chitinase	GO:0008083	chitanase	1	0	0.636713	24	0	0		N/A
JGI_V11_10825	Nerve growth factor receptor TRKA and related tyrosine kinases	GO:0004888,GO:0007275,GO:0016020,GO:0004672,GO:0005524,GO:0006468,GO:0004713,GO:0004714,GO:0007169,GO:0004674		1	0	1	4.88889	1	0		N/A
JGI_V11_108252	Rab3 effector RIM1 and related proteins. contain PDZ and C2 domains	0		1	0	0.18005	18	0	0		N/A
JGI_V11_108253	Splicing coactivator SRm160/300. subunit SRm300	GO:0005515		1	0	0.0704335	18	0	0		N/A
JGI_V11_108258	0	0		0	0			0	0		N/A
JGI_V11_108263	0	0		1	0	0.33054	18	1	0		N/A
JGI_V11_108264	DNA damage-responsive repressor GIS1/RPH1. jumonji superfamily	0		0	0			0	0		N/A
JGI_V11_108272	Disintegrin metalloproteinases with thrombospondin repeats	0		1	0	0.683586	20	0	0		N/A
JGI_V11_108281	0	0		1	0	1	0.888889	1	0		N/A
JGI_V11_108283	0	0		0	0			0	0		N/A
JGI_V11_108284	0	0		1	0	1	3.77778	0	0		N/A
JGI_V11_108285	Putative signal transduction protein involved in RNA splicing	0		1	0	0.683586	8	1	0		N/A
JGI_V11_108293	Splicing coactivator SRm160/300. subunit SRm300	0		0	0			0	0		N/A
JGI_V11_108299	0	0		1	0	0.459272	8	0	0		N/A
JGI_V11_108301	Collagens (type IV and type XIII). and related proteins	GO:0003676,GO:0004190,GO:0006508,GO:0005737,GO:0006817		0	0			0	0		N/A
JGI_V11_108305	Vacuolar sorting protein VPS33/slp1 (Sec1 family)	0		0	0			0	0		N/A
JGI_V11_108307	Sodium-neurotransmitter symporter	GO:0005198,GO:0005874,GO:0007018		1	0	0.254549	8	0	0		N/A
JGI_V11_108309	Serine carboxypeptidases	0		0	0			1	0	GO:0005515	0.0160286
JGI_V11_108311	0	0		0	0			1	0		N/A
JGI_V11_108312	0	0		0	0			1	1		N/A
JGI_V11_108314	0	0		0	0			0	0		N/A
JGI_V11_108319	K+/Cl- cotransporter KCC1 and related transporters	0		1	0	0.136903	18	0	0		N/A
JGI_V11_108320	K+/Cl- cotransporter KCC1 and related transporters	0		1	0	0.148081	18	0	0		N/A
JGI_V11_108321	0	0		1	0	0.0312963	8	0	0		N/A
JGI_V11_108322	0	0		1	0	0.000595299	8	0	0		N/A
JGI_V11_108326	0	0		0	0			0	0		N/A
JGI_V11_108328	0	0		0	0			0	0		N/A
JGI_V11_108329	Collagens (type IV and type XIII). and related proteins	GO:0003910,GO:0005524,GO:0006260,GO:0006281,GO:0006310,GO:0003676,GO:0005737,GO:0006817		0	0			0	0		N/A
JGI_V11_108333	0	0		0	0			0	0		N/A
JGI_V11_108340	Spliceosome subunit	0		0	0			0	0		N/A
JGI_V11_108342	0	0		1	0	0.759161	8	1	0		N/A
JGI_V11_108343	0	0		0	0			0	0		N/A
JGI_V11_108347	Proteins containing BTB/POZ and Kelch domains. involved in regulatory/signal transduction processes	0		1	0	0.160184	8	0	0		N/A
JGI_V11_108348	0	0		1	0	1	4.55556	0	0		N/A
JGI_V11_108353	0	0		0	0			0	0		N/A
JGI_V11_108355	0	0		0	0			0	0		N/A
JGI_V11_108358	0	0		0	0			0	0		N/A
JGI_V11_108365	0	0		0	0			0	0		N/A
JGI_V11_108367	FOG: Reverse transcriptase	0		0	0			0	0		N/A
JGI_V11_108368	0	0		0	0			0	0		N/A
JGI_V11_108370	Putative transcription factor HALR/MLL3. involved in embryonic development	0		0	0			0	0		N/A
JGI_V11_108373	0	0		0	0			0	0		N/A
JGI_V11_108374	0	0		0	0			0	0		N/A
JGI_V11_108375	0	0		0	0			0	0		N/A
JGI_V11_108378	Splicing factor RNPS1. SR protein superfamily	0		1	0	1	5.55556	0	0		N/A
JGI_V11_108384	0	0		1	0	1	5.22222	0	0		N/A
JGI_V11_108386	Fibroblast/platelet-derived growth factor receptor and related receptor tyrosine kinases	GO:0004672,GO:0005524,GO:0006468,GO:0004713,GO:0004714,GO:0007169,GO:0016020,GO:0004674		1	0	0.551396	8	0	0		N/A
JGI_V11_108389	0	0		0	0			0	0		N/A
JGI_V11_108392	0	0		0	0			0	0		N/A
JGI_V11_108393	Serine/threonine protein kinase	0		1	0	1	3.44444	0	0		N/A
JGI_V11_108397	0	0		1	0	0.544082	22	0	0		N/A
JGI_V11_108399	Nuclear localization sequence binding protein	0		0	0			0	0		N/A
JGI_V11_108403	0	0		0	0			0	0		N/A
JGI_V11_108405	0	0		0	0			0	0		N/A
JGI_V11_108408	0	0		0	0			0	0		N/A
JGI_V11_108410	Alternative splicing factor SRp55/B52/SRp75 (RRM superfamily)	0		0	0			0	0		N/A
JGI_V11_108411	Nuclear localization sequence binding protein	0		0	0			0	0		N/A
JGI_V11_108415	0	0		1	1	0.000595299	8	1	0		N/A
JGI_V11_108416	0	0		0	0			0	0		N/A
JGI_V11_108419	0	0		0	0			0	0		N/A
JGI_V11_108421	0	0		0	0			0	0		N/A
JGI_V11_108438	0	0		1	0	0.136903	8	0	0		N/A
JGI_V11_108443	0	0		0	0			0	0		N/A
JGI_V11_108452	0	0		1	0	1	4.88889	0	0		N/A
JGI_V11_108453	0	0		0	0			1	0		N/A
JGI_V11_108459	DNA topoisomerase I	GO:0008152		0	0			0	0		N/A
JGI_V11_108476	Myosin class II heavy chain	0		1	0	0.0342436	10	0	0		N/A
JGI_V11_108478	0	0		1	0	0.0908531	8	1	0		N/A
JGI_V11_108484	0	0		1	0	0.426547	8	0	0		N/A
JGI_V11_108490	0	0		0	0			0	0		N/A
JGI_V11_108507	0	0		1	0	0.0113235	8	1	0		N/A
JGI_V11_10851	Transcription elongation factor SPT6	GO:0006139,GO:0016788		1	0	1	16	1	0		N/A
JGI_V11_108524	DNA-directed RNA polymerase. RNA polymerase,DNA-directed RNA polymerase. Purine metabolism,DNA-directed RNA polymerase. Pyrimidine metabolism,SNF2 family DNA-dependent ATPase	0		1	0	0.18005	6	1	0		N/A
JGI_V11_108525	0	0		1	0	0.0517574	6	0	0		N/A
JGI_V11_108529	0	0		0	0			0	0		N/A
JGI_V11_108530	0	0		1	0	0.87506	8	0	0		N/A
JGI_V11_108556	0	0		1	0	1	22.8889	0	0		N/A
JGI_V11_108558	0	0		1	0	0.33054	24	0	0		N/A
JGI_V11_108559	von Willebrand factor and related coagulation proteins	0		0	0			0	0		N/A
JGI_V11_108568	Transcriptional coactivator p100	GO:0003676		1	0	0.210473	16	1	0		N/A
JGI_V11_108588	0	0		0	0			0	0		N/A
JGI_V11_108596	0	0		0	0			0	0		N/A
JGI_V11_108602	0	0		1	0	1	2.88889	0	0		N/A
JGI_V11_108603	0	0		0	0			0	0		N/A
JGI_V11_108605	0	0		1	1	0.0312963	4	1	1		N/A
JGI_V11_108607	Predicted small molecule transporter involved in cellular pH homeostasis (Batten disease protein in human)	GO:0016020		1	0	0.0429095	6	0	0		N/A
JGI_V11_108614	0	0		1	0	0.355437	18	0	0		N/A
JGI_V11_108616	0	0		1	0	1	3.11111	0	0		N/A
JGI_V11_108617	0	0		1	0	0.153625	16	1	0		N/A
JGI_V11_108624	0	0		0	0			0	0		N/A
JGI_V11_108633	0	0		1	0	0.0736635	22	0	0		N/A
JGI_V11_108635	Transcription initiation factor TFIIIB. Bdp1 subunit	0		0	0			0	0		N/A
JGI_V11_108636	Inositol-1.4.5-triphosphate 5-phosphatase (synaptojanin). INP51/INP52/INP53 family	0		0	0			0	0		N/A
JGI_V11_108640	0	0		0	0			0	0		N/A
JGI_V11_108644	0	0		1	0	1	6.44444	0	0		N/A
JGI_V11_108646	Serine/threonine protein kinase	GO:0004672,GO:0005524,GO:0006468		1	0	0.0259901	22	1	0		N/A
JGI_V11_108658	FOG: RRM domain	0		1	0	0.683586	16	1	0		N/A
JGI_V11_108671	RNA splicing factor - Slu7p	GO:0005509		1	0	0.934838	18	0	0		N/A
JGI_V11_108672	Uridylate kinase/adenylate kinase	GO:0005524,GO:0006139,GO:0019201		1	0	0.148081	18	0	0		N/A
JGI_V11_108679	Sorting nexin SNX11	GO:0007242		1	0	0.1313	6	0	0		N/A
JGI_V11_108687	0	0		0	0			0	0		N/A
JGI_V11_108704	Programmed cell death 8 (apoptosis-inducing factor)	0		1	0	0.0374989	16	0	0		N/A
JGI_V11_108708	Porphobilinogen synthase. Porphyrin and chlorophyll metabolism,Delta-aminolevulinic acid dehydratase	GO:0004655,GO:0006783		1	0	0.032711	16	0	0		N/A
JGI_V11_108766	0	0		0	0			0	0		N/A
JGI_V11_108767	0	0		1	0	1	1.11111	0	0		N/A
JGI_V11_108768	0	0		0	0			0	0		N/A
JGI_V11_108770	Cytoskeleton-associated protein and related proteins	0		1	0	1	18	0	0		N/A
JGI_V11_108774	0	0		1	0	0.426547	6	1	0		N/A
JGI_V11_108775	Ribosomal protein S6 kinase and related proteins	GO:0004672,GO:0005524,GO:0006468,GO:0004674,GO:0004713,GO:0007242		1	0	0.0861681	16	0	0		N/A
JGI_V11_108778	Ankyrin	0		1	0	0.674515	18	1	0		N/A
JGI_V11_108780	0	0		1	1	0.032711	18	1	0		N/A
JGI_V11_108783	0	0		0	0			0	0		N/A
JGI_V11_108785	0	0		1	0	1	18	0	0		N/A
JGI_V11_108789	Structural maintenance of chromosome protein 1 (sister chromatid cohesion complex Cohesin. subunit SMC1)	0		1	0	0.477112	8	1	0		N/A
JGI_V11_108792	0	0		1	0	0.785644	14	0	0		N/A
JGI_V11_108793	Cyclin-dependent kinase inhibitor	0		0	0			0	0		N/A
JGI_V11_108794	0	0		1	0	1	1.22222	1	0		N/A
JGI_V11_108797	von Willebrand factor and related coagulation proteins	0		1	1	0.00582765	22	1	0		N/A
JGI_V11_108800	GABA-B ion channel receptor subunit GABABR1 and related subunits. G-protein coupled receptor superfamily	GO:0008067,GO:0016020,GO:0004965		1	0	0.659446	10	0	0		N/A
JGI_V11_108801	GABA-B ion channel receptor subunit GABABR1 and related subunits. G-protein coupled receptor superfamily	GO:0008067,GO:0016020,GO:0004965		1	0	0.0517574	10	0	0		N/A
JGI_V11_108802	GABA-B ion channel receptor subunit GABABR1 and related subunits. G-protein coupled receptor superfamily	0		1	0	0.0168492	16	0	0		N/A
JGI_V11_108808	Fatty acyl-CoA elongase/Polyunsaturated fatty acid specific elongation enzyme	GO:0016021		1	0	0.0113235	22	1	0		N/A
JGI_V11_108811	Ca2+-dependent phospholipid-binding protein Synaptotagmin. required for synaptic vesicle and secretory granule exocytosis	0		1	0	0.614572	16	0	0		N/A
JGI_V11_108819	0	0		1	0	0.748579	22	1	0		N/A
JGI_V11_108820	RNA polymerase II elongation factor	0		1	0	1	11	0	0		N/A
JGI_V11_108846	0	0		1	0	0.0032935	24	0	0		N/A
JGI_V11_108863	Proteins containing Ca2+-binding EGF-like domains	0		1	0	0.00369569	16	0	0		N/A
JGI_V11_108864	0	0		1	0	1	1	0	0		N/A
JGI_V11_108870	Chitinase	GO:0005576,GO:0006030,GO:0008061	chitanase	1	0	0.318882	6	1	0		N/A
JGI_V11_108889	Uncharacterized conserved protein	0		1	1	0.00725208	20	0	0		N/A
JGI_V11_108908	0	0		0	0			0	0		N/A
JGI_V11_108909	FOG: RRM domain	0		1	0	1	6.55556	0	0		N/A
JGI_V11_108918	0	0		1	0	0.459272	8	0	0		N/A
JGI_V11_108936	0	0		1	0	0.477112	22	0	0		N/A
JGI_V11_108937	0	0		1	0	0.967931	22	0	0		N/A
JGI_V11_108947	0	0		0	0			0	0		N/A
JGI_V11_108949	0	0		1	0	1	2.55556	0	0		N/A
JGI_V11_108952	cAMP-dependent protein kinase types I and II. regulatory subunit	GO:0005952,GO:0006468,GO:0008603,GO:0007165		1	0	0.102585	23	1	0		N/A
JGI_V11_108977	Reticulon	GO:0005554,GO:0005783		1	1	0.0410378	18	0	0		N/A
JGI_V11_108981	0	0		1	0	0.0494163	8	0	0		N/A
JGI_V11_108997	0	0		1	0	0.571942	18	0	0		N/A
JGI_V11_109004	Cyclin D-interacting protein GCIP	0		1	0	1	8	0	0		N/A
JGI_V11_109005	Transcription factor of the Forkhead/HNF3 family	GO:0003700,GO:0005634,GO:0006355		1	0	0.0248253	24	0	0		N/A
JGI_V11_109010	Acetylcholine receptor	GO:0005230,GO:0006811,GO:0016021,GO:0045211,GO:0006810,GO:0016020		1	1	0.0944687	9	1	1		N/A
JGI_V11_109011	F-box protein containing LRR	0		1	0	0.732547	4	0	0		N/A
JGI_V11_109017	Kinesin-like protein	0		1	0	0.254549	8	0	0		N/A
JGI_V11_109031	Proteins containing BTB/POZ and Kelch domains. involved in regulatory/signal transduction processes	GO:0005515		1	0	0.120582	16	1	0		N/A
JGI_V11_109043	0	0		1	0	0.0410378	8	1	0		N/A
JGI_V11_109060	Splicing factor. arginine/serine-rich	0		1	0	0.355437	4	0	0		N/A
JGI_V11_109061	DNA topoisomerase I	GO:0003677,GO:0003917,GO:0006265,GO:0006268		1	0	1	7.33333	0	0		N/A
JGI_V11_109067	Uncharacterized conserved protein	0		1	0	0.0125727	8	1	0		N/A
JGI_V11_109094	0	0		1	0	0.477112	20	0	0		N/A
JGI_V11_109099	FOG: 7 transmembrane receptor	GO:0001584,GO:0007186,GO:0016021		1	0	0.459272	18	0	0		N/A
JGI_V11_109106	Trypsin	GO:0016020		1	0	1	1	0	0		N/A
JGI_V11_109112	Vacuolar sorting protein VPS33/slp1 (Sec1 family)	0		1	0	1	8	0	0		N/A
JGI_V11_109115	Splicing coactivator SRm160/300. subunit SRm300	0		1	0	1	4.11111	1	0		N/A
JGI_V11_109138	FOG: Zn-finger	0		1	0	0.813981	10	1	0		N/A
JGI_V11_109139	Protein interacting with poly(A)-binding protein	0		1	0	1	5.66667	1	0		N/A
JGI_V11_109145	mRNA capping enzyme. guanylyltransferase (alpha) subunit	GO:0004721,GO:0006470,GO:0004725		0	0			0	0		N/A
JGI_V11_109158	0	0		1	0	0.166696	6	1	0		N/A
JGI_V11_109162	0	0		0	0			0	0		N/A
JGI_V11_109194	Predicted MutS-related protein involved in mismatch repair	0		1	1	0.0342436	4	0	0		N/A
JGI_V11_109204	0	0		1	0	1	5.55556	0	0		N/A
JGI_V11_109227	RNA polymerase II. large subunit	0		1	0	0.0936535	12	1	0		N/A
JGI_V11_109229	RNA polymerase II. large subunit	0		1	0	0.032711	14	1	0		N/A
JGI_V11_109234	0	0		0	0			0	0		N/A
JGI_V11_109235	FOG: Zn-finger	GO:0003676,GO:0005634,GO:0008270		1	0	0.342421	6	1	0		N/A
JGI_V11_109247	0	0		0	0			0	0		N/A
JGI_V11_109249	0	0		0	0			0	0		N/A
JGI_V11_109251	0	0		0	0			0	0		N/A
JGI_V11_109260	Serine/threonine protein kinase	0		0	0			0	0		N/A
JGI_V11_109262	0	0		1	0	0.142469	18	0	0		N/A
JGI_V11_109267	0	0		0	0			0	0		N/A
JGI_V11_109272	Mitochondrial J-type chaperone	GO:0006457,GO:0031072,GO:0051082,GO:0051087		1	0	0.0286326	8	1	0		N/A
JGI_V11_109281	0	0		0	0			0	0		N/A
JGI_V11_109282	Chitinase	0	chitanase	1	0	0.494492	12	0	0		N/A
JGI_V11_109295	P-type ATPase	GO:0005524,GO:0006812,GO:0015662,GO:0016020,GO:0016021,GO:0016887		0	0			0	0		N/A
JGI_V11_109299	0	0		0	0			1	0	GO:0005488	0.0347565
JGI_V11_109301	0	0		0	0			0	0		N/A
JGI_V11_109304	0	0		0	0			0	0		N/A
JGI_V11_109305	0	0		0	0			0	0		N/A
JGI_V11_109306	0	0		1	0	0.0296395	8	0	0		N/A
JGI_V11_109312	0	0		0	0			0	0		N/A
JGI_V11_109314	Beta-transducin family (WD-40 repeat) protein	0		1	0	0.264206	8	0	0		N/A
JGI_V11_109322	0	0		1	0	0.614572	16	0	0		N/A
JGI_V11_109327	0	0		0	0			0	0		N/A
JGI_V11_109333	Ubiquitin--protein ligase. ,Clathrin coat binding protein/Huntingtin interacting protein HIP1. involved in regulation of endocytosis	GO:0003676		0	0			0	0		N/A
JGI_V11_109336	Rho GTPase effector BNI1 and related formins	0		0	0			0	0		N/A
JGI_V11_109337	Nuclear localization sequence binding protein	0		0	0			0	0		N/A
JGI_V11_109338	0	0		0	0			0	0		N/A
JGI_V11_109339	0	0		0	0			0	0		N/A
JGI_V11_109343	0	0		0	0			0	0		N/A
JGI_V11_109346	0	0		0	0			0	0		N/A
JGI_V11_109351	0	0		0	0			0	0		N/A
JGI_V11_109353	0	0		0	0			0	0		N/A
JGI_V11_109355	0	0		0	0			0	0		N/A
JGI_V11_109357	0	0		0	0			0	0		N/A
JGI_V11_109359	Nanos and related proteins	GO:0003723,GO:0006445,GO:0008270		1	0	0.27438	8	0	0		N/A
JGI_V11_109364	0	0		0	0			0	0		N/A
JGI_V11_109390	0	0		0	0			0	0		N/A
JGI_V11_109393	von Willebrand factor and related coagulation proteins	0		0	0			0	0		N/A
JGI_V11_109394	Ankyrin	0		0	0			0	0		N/A
JGI_V11_109397	0	0		1	0	0.592738	18	0	0		N/A
JGI_V11_109399	0	0		0	0			0	0		N/A
JGI_V11_109400	0	0		0	0			0	0		N/A
JGI_V11_109401	0	0		0	0			0	0		N/A
JGI_V11_109408	In phosphorous-containing anhydrides. Starch and sucrose metabolism,In phosphorous-containing anhydrides. Folate biosynthesis,RNA helicase	GO:0005524,GO:0008026,GO:0003676,GO:0004386		1	0	0.27438	8	0	0		N/A
JGI_V11_109410	Transcription initiation factor TFIID. subunit BDF1 and related bromodomain proteins	0		1	0	1	5.66667	1	0		N/A
JGI_V11_109413	Fibroblast/platelet-derived growth factor receptor and related receptor tyrosine kinases	0		1	0	0.659446	10	1	0		N/A
JGI_V11_109414	Predicted hydrolase/acyltransferase (alpha/beta hydrolase superfamily)	GO:0003824,GO:0006725,GO:0016787		0	0			0	0		N/A
JGI_V11_109415	0	0		0	0			0	0		N/A
JGI_V11_109417	0	0		0	0			0	0		N/A
JGI_V11_109418	0	0		0	0			0	0		N/A
JGI_V11_109419	0	0		0	0			1	0	GO:0005488	0.0347565
JGI_V11_109426	Alpha-macroglobulin	0		1	0	0.659446	22	1	0		N/A
JGI_V11_109433	Acting on peptide bonds (peptide hydrolases). Biotin metabolism,Acting on peptide bonds (peptide hydrolases). Lysine degradation,COP9 signalosome. subunit CSN5	0		1	0	1	2.11111	0	0		N/A
JGI_V11_109438	Beta-transducin family (WD-40 repeat) protein	0		1	1	0.0405913	8	0	0		N/A
JGI_V11_109439	Predicted guanine nucleotide exchange factor	0		0	0			0	0		N/A
JGI_V11_109440	Beta-transducin family (WD-40 repeat) protein	0		1	0	0.0675766	8	0	0		N/A
JGI_V11_109456	Beta-tubulin folding cofactor D	0		1	0	0.723555	18	0	0		N/A
JGI_V11_109458	0	0		0	0			0	0		N/A
JGI_V11_109462	0	0		1	0	0.000422049	6	1	0		N/A
JGI_V11_109465	0	0		1	0	0.195014	18	0	0		N/A
JGI_V11_109466	0	0		1	0	0.410921	16	1	0	GO:0005515	0.0353242
JGI_V11_109468	Actin-binding protein Coronin. contains WD40 repeats	0		1	0	1	3	0	0		N/A
JGI_V11_109472	0	0		0	0			0	0		N/A
JGI_V11_109473	0	0		0	0			0	0		N/A
JGI_V11_109488	Predicted RNase	0		1	0	0.813981	8	1	0		N/A
JGI_V11_109493	PHD finger protein AF10	0		1	0	0.382208	18	0	0		N/A
JGI_V11_109494	FOG: Zn-finger	0		1	0	0.382208	22	0	0		N/A
JGI_V11_109496	Uncharacterized conserved protein. contains WD40 repeat and BROMO domains	0		1	0	0.227659	20	0	0		N/A
JGI_V11_109498	Transcription initiation factor TFIID. subunit BDF1 and related bromodomain proteins	0		1	0	0.759161	18	0	0		N/A
JGI_V11_109501	0	0		0	0			0	0		N/A
JGI_V11_109504	0	0		0	0			0	0		N/A
JGI_V11_109505	0	0		0	0			0	0		N/A
JGI_V11_109514	0	0		0	0			0	0		N/A
JGI_V11_109518	0	0		0	0			0	0		N/A
JGI_V11_109519	0	0		0	0			0	0		N/A
JGI_V11_109520	0	0		0	0			0	0		N/A
JGI_V11_109521	0	0		0	0			0	0		N/A
JGI_V11_109522	0	0		1	0	0.019463	16	1	0		N/A
JGI_V11_109538	0	0		0	0			0	0		N/A
JGI_V11_109556	Predicted methyltransferase	GO:0008168,GO:0005351,GO:0009401		1	0	0.410921	6	0	0		N/A
JGI_V11_109559	0	0		0	0			0	0		N/A
JGI_V11_109560	0	0		0	0			0	0		N/A
JGI_V11_109561	0	0		1	0	0.934838	2	0	0		N/A
JGI_V11_109562	Transcription factor OCT-1. contains POU and HOX domains	0		0	0			0	0		N/A
JGI_V11_109565	0	0		0	0			0	0		N/A
JGI_V11_109566	0	0		0	0			0	0		N/A
JGI_V11_109568	0	0		1	0	0.382208	6	0	0		N/A
JGI_V11_109584	0	0		1	0	0.524569	8	1	0		N/A
JGI_V11_109586	Protein kinase. ,Serine/threonine protein kinase and endoribonuclease ERN1/IRE1. sensor of the unfolded protein response pathway	GO:0004672,GO:0005524,GO:0006468,GO:0004713,GO:0004674		0	0			0	0		N/A
JGI_V11_109589	0	0		1	1	2.13707e-05	22	1	0		N/A
JGI_V11_109592	0	0		1	0	0.813981	14	0	0		N/A
JGI_V11_109593	0	0		0	0			0	0		N/A
JGI_V11_109602	Focal adhesion tyrosine kinase FAK. contains FERM domain	GO:0004672,GO:0005524,GO:0006468,GO:0004713,GO:0004674		1	1	0.000743169	4	0	0		N/A
JGI_V11_109603	Tandem pore domain K+ channel	GO:0005267,GO:0006813,GO:0016020		1	0	0.355437	10	0	0		N/A
JGI_V11_109621	Sugar transporter/spinster transmembrane protein	0		1	0	0.0944687	16	1	0		N/A
JGI_V11_109625	0	0		1	0	0.442368	10	0	0		N/A
JGI_V11_109629	Collagens (type IV and type XIII). and related proteins	GO:0003677,GO:0008270		1	0	0.177847	22	1	0		N/A
JGI_V11_109640	0	0		0	0			0	0		N/A
JGI_V11_109647	0	0		0	0			0	0		N/A
JGI_V11_109648	Predicted histone tail methylase containing SET domain	0		1	0	0.153625	8	1	0		N/A
JGI_V11_109654	Predicted histone tail methylase containing SET domain	0		1	0	0.195014	8	0	0		N/A
JGI_V11_109655	0	0		1	0	0.18005	8	1	0		N/A
JGI_V11_109657	Xanthine/uracil transporters	0		1	0	1	12	0	0		N/A
JGI_V11_109658	0	0		0	0			0	0		N/A
JGI_V11_109659	0	0		0	0			0	0		N/A
JGI_V11_109662	Mitochondrial F1F0-ATP synthase. subunit b/ATP4	0		1	0	0.614572	8	0	0		N/A
JGI_V11_109673	RNA-binding protein musashi/mRNA cleavage and polyadenylation factor I complex. subunit HRP1	0		1	0	0.512404	16	0	0		N/A
JGI_V11_109683	Alternative splicing factor SRp55/B52/SRp75 (RRM superfamily)	0		1	0	1	4.33333	0	0		N/A
JGI_V11_109686	0	0		1	1	0.0101309	6	0	0		N/A
JGI_V11_109689	0	0		1	0	1	6.77778	0	0		N/A
JGI_V11_109697	0	0		1	0	0.102585	16	1	0		N/A
JGI_V11_109716	0	0		1	0	1	16	0	0		N/A
JGI_V11_109720	Predicted histone tail methylase containing SET domain	0		1	0	0.27438	5	1	0		N/A
JGI_V11_109723	FOG: Low-complexity	0		1	0	1	23.2222	0	0		N/A
JGI_V11_109731	0	0		1	0	0.000517905	8	0	0		N/A
JGI_V11_109732	0	0		1	0	1	6.11111	0	0		N/A
JGI_V11_109735	0	0		1	0	1	2.33333	1	0		N/A
JGI_V11_109736	0	0		0	0			0	0		N/A
JGI_V11_109740	0	0		0	0			0	0		N/A
JGI_V11_109741	Uncharacterized conserved protein	0		1	0	0.0540772	18	0	0		N/A
JGI_V11_109747	0	0		0	0			0	0		N/A
JGI_V11_109754	0	0		0	0			0	0		N/A
JGI_V11_109756	0	0		1	0	0.90426	16	1	0		N/A
JGI_V11_109761	Histone acetyltransferase (MYST family)	0		0	0			0	0		N/A
JGI_V11_109762	C-type lectin	0	immunity	1	0	1	18	0	0		N/A
JGI_V11_109764	Halotolerance protein HAL3 (contains flavoprotein domain)	0		0	0			0	0		N/A
JGI_V11_109765	Aspartyl beta-hydroxylase	0		0	0			0	0		N/A
JGI_V11_109767	0	0		0	0			0	0		N/A
JGI_V11_109768	0	0		0	0			0	0		N/A
JGI_V11_109770	0	0		0	0			0	0		N/A
JGI_V11_109771	0	0		0	0			0	0		N/A
JGI_V11_109776	Thyroid hormone receptor-associated protein complex. subunit TRAP230	0		1	0	1	5.77778	0	0		N/A
JGI_V11_109777	0	0		0	0			0	0		N/A
JGI_V11_109778	Halotolerance protein HAL3 (contains flavoprotein domain)	0		1	0	0.0312963	16	1	0		N/A
JGI_V11_109780	0	0		0	0			0	0		N/A
JGI_V11_109792	0	0		0	0			0	0		N/A
JGI_V11_109794	0	0		0	0			0	0		N/A
JGI_V11_109796	0	0		0	0			1	0	GO:0005515	0.0353242
JGI_V11_109800	Myosin ATPase. Purine metabolism,Cytoskeleton-associated protein and related proteins	GO:0003676		1	1	0.0565336	22	1	0		N/A
JGI_V11_109801	0	0		0	0			0	0		N/A
JGI_V11_109804	0	0		1	0	1	8	1	0		N/A
JGI_V11_109808	Transcription factor CA150	GO:0003677,GO:0005634		0	0			0	0		N/A
JGI_V11_109812	0	0		1	0	1	24	0	0		N/A
JGI_V11_109816	0	0		0	0			0	0		N/A
JGI_V11_109829	SWAP mRNA splicing regulator	0		0	0			0	0		N/A
JGI_V11_109837	0	0		1	0	0.264206	8	0	0		N/A
JGI_V11_109840	0	0		1	0	0.453133	22	0	0		N/A
JGI_V11_109842	0	0		0	0			0	0		N/A
JGI_V11_109849	0	0		0	0			0	0		N/A
JGI_V11_109856	0	0		1	0	0.512404	10	0	0		N/A
JGI_V11_109858	0	0		0	0			0	0		N/A
JGI_V11_109859	DNA topoisomerase. ,Nucleolar GTPase/ATPase p130	0		1	0	0.318882	18	0	0		N/A
JGI_V11_109864	Ubiquitin thiolesterase. ,Ubiquitin-specific protease	GO:0004197,GO:0004221,GO:0006511		1	0	0.173106	16	0	0		N/A
JGI_V11_109868	0	0		0	0			0	0		N/A
JGI_V11_109870	0	0		0	0			0	0		N/A
JGI_V11_109876	L-type voltage-dependent Ca2+ channel. alpha2/delta subunit	0		1	0	0.0675766	22	1	0		N/A
JGI_V11_109883	0	0		1	0	0.202298	16	0	0		N/A
JGI_V11_109886	0	0		1	0	0.564412	16	0	0		N/A
JGI_V11_109888	Translation initiation factor 3. subunit d (eIF-3d)	0		1	0	0.477112	18	0	0		N/A
JGI_V11_109897	0	0		0	0			0	0		N/A
JGI_V11_109902	DNA-directed RNA polymerase. RNA polymerase,DNA-directed RNA polymerase. Purine metabolism,DNA-directed RNA polymerase. Pyrimidine metabolism,RNA polymerase II. large subunit	0		0	0			0	0		N/A
JGI_V11_109914	0	0		1	0	0.18005	8	1	0		N/A
JGI_V11_109928	0	0		1	1	0.0982962	14	0	0		N/A
JGI_V11_109931	0	0		1	0	0.27438	6	1	0		N/A
JGI_V11_109941	0	0		0	0			0	0		N/A
JGI_V11_109945	0	0		1	0	1	2	1	0		N/A
JGI_V11_109947	G protein-coupled receptors	GO:0004930,GO:0016020		1	0	0.382208	16	0	0		N/A
JGI_V11_109951	0	0		1	0	0.0494163	8	1	0		N/A
JGI_V11_109952	0	0		1	0	1	3.22222	0	0		N/A
JGI_V11_109956	0	0		0	0			0	0		N/A
JGI_V11_109958	0	0		0	0			0	0		N/A
JGI_V11_109961	Collagens (type IV and type XIII). and related proteins	GO:0005737,GO:0006817		1	0	0.306727	2	0	0		N/A
JGI_V11_109962	Collagens (type IV and type XIII). and related proteins	GO:0005737,GO:0006817		1	0	0.0215568	8	0	0		N/A
JGI_V11_109963	Collagens (type IV and type XIII). and related proteins	GO:0005737,GO:0006817		1	1	0.00406415	3	0	0		N/A
JGI_V11_109971	Ankyrin repeat protein	0		0	0			0	0		N/A
JGI_V11_109974	Collagens (type IV and type XIII). and related proteins	GO:0005737,GO:0006817		1	1	0.000338355	4	0	0		N/A
JGI_V11_109980	0	0		1	0	0.683586	4	1	0		N/A
JGI_V11_109985	von Willebrand factor and related coagulation proteins	0		0	0			0	0		N/A
JGI_V11_109997	FOG: 7 transmembrane receptor	GO:0001584,GO:0007186,GO:0016021		0	0			1	0		N/A
JGI_V11_109998	FOG: 7 transmembrane receptor	GO:0001584,GO:0007186,GO:0016021		0	0			0	0		N/A
JGI_V11_109999	0	0		0	0			0	0		N/A
JGI_V11_110001	FOG: 7 transmembrane receptor	GO:0001584,GO:0007186,GO:0016021		0	0			0	0		N/A
JGI_V11_110002	FOG: 7 transmembrane receptor	GO:0001584,GO:0007186,GO:0016021		1	0	0.153625	8	1	0		N/A
JGI_V11_110008	Locus-specific chromosome binding proteins	0		1	0	0.90426	10	0	0		N/A
JGI_V11_110010	0	0		1	0	0.934838	16	1	0		N/A
JGI_V11_110011	C-type lectin	0	immunity	1	0	1	4	1	0		N/A
JGI_V11_110012	0	0		1	1	0.000633883	4	1	1	GO:0005975	0.0336187
JGI_V11_110014	0	0		1	0	1	0.777778	1	0		N/A
JGI_V11_110018	Uncharacterized conserved protein. contains C1. PH and RUN domains	0		1	0	1	3.22222	0	0		N/A
JGI_V11_110022	0	0		1	0	1	1	1	0		N/A
JGI_V11_110024	Fibroblast/platelet-derived growth factor receptor and related receptor tyrosine kinases	GO:0004672,GO:0005524,GO:0006468,GO:0004713,GO:0004674		1	0	0.318882	19	0	0		N/A
JGI_V11_110025	0	0		1	0	0.494492	18	0	0		N/A
JGI_V11_110039	0	0		1	0	0.494492	18	1	0		N/A
JGI_V11_110040	Microtubule-severing ATPase. ,AAA+-type ATPase	GO:0004601,GO:0006979,GO:0000166,GO:0017111,GO:0005524		1	0	0.120582	16	1	0		N/A
JGI_V11_110044	0	0		1	0	0.295527	8	0	0		N/A
JGI_V11_110047	Beta. beta-carotene 15.15'-dioxygenase and related enzymes	0		0	0			0	0		N/A
JGI_V11_110056	0	0		1	0	0.102585	4	0	0		N/A
JGI_V11_110058	C-type lectin	0	immunity	1	0	0.442368	16	1	0	GO:0005515	0.0160286
JGI_V11_110060	0	0		0	0			0	0		N/A
JGI_V11_110062	0	0		1	0	1	16	1	0		N/A
JGI_V11_110065	0	0		0	0			0	0		N/A
JGI_V11_110066	0	0		0	0			0	0		N/A
JGI_V11_110068	0	0		0	0			0	0		N/A
JGI_V11_110075	0	0		1	1	0.0298579	12	0	0		N/A
JGI_V11_110076	0	0		1	0	1	24	0	0		N/A
JGI_V11_110077	0	0		1	0	0.0342436	18	1	0		N/A
JGI_V11_110089	0	0		1	0	0.186917	8	1	0		N/A
JGI_V11_110090	0	0		0	0			0	0		N/A
JGI_V11_110092	0	0		0	0			0	0		N/A
JGI_V11_110093	Acyl-CoA reductase	0		1	0	0.0205042	16	0	0		N/A
JGI_V11_110094	0	0		1	0	0.166696	4	1	0		N/A
JGI_V11_110102	0	0		1	1	0.0982962	8	0	0		N/A
JGI_V11_110108	0	0		0	0			0	0		N/A
JGI_V11_110111	0	0		0	0			0	0		N/A
JGI_V11_110115	Single-stranded DNA-binding replication protein A (RPA). large (70 kD) subunit and related ssDNA-binding proteins	0		0	0			0	0		N/A
JGI_V11_110118	Exodeoxyribonuclease I. ,5'-3' exonuclease	GO:0003677,GO:0004518,GO:0006281		1	0	0.0900571	8	1	0		N/A
JGI_V11_110119	0	0		1	0	0.0225793	8	1	0		N/A
JGI_V11_110126	0	0		0	0			0	0		N/A
JGI_V11_110127	0	0		0	0			1	0		N/A
JGI_V11_110130	ATP-dependent DNA helicase	0		0	0			0	0		N/A
JGI_V11_110133	Fibrillarin and related nucleolar RNA-binding proteins	0		1	0	0.295527	16	0	0		N/A
JGI_V11_110140	Speckle-type POZ protein SPOP and related proteins with TRAF. MATH and BTB/POZ domains	GO:0005515		1	0	1	10	1	0		N/A
JGI_V11_110141	Speckle-type POZ protein SPOP and related proteins with TRAF. MATH and BTB/POZ domains	GO:0005515		1	0	1	1	0	0		N/A
JGI_V11_110143	0	0		1	1	0.035435	24	0	0		N/A
JGI_V11_110154	C-type lectin	0	immunity	0	0			0	0		N/A
JGI_V11_110156	0	0		1	0	0.102585	4	1	0		N/A
JGI_V11_110157	Neurexin IV	GO:0004289,GO:0006508,GO:0005201,GO:0005581		1	1	0.0861681	4	1	1		N/A
JGI_V11_110162	Glutamate synthase (NADPH). Glutamate metabolism,Glutamate synthase (NADPH). Nitrogen metabolism,Glutamate synthase	GO:0006118,GO:0016491,GO:0015036,GO:0008152,GO:0006537,GO:0015930,GO:0016639,GO:0006807		1	0	1	4	0	0		N/A
JGI_V11_110163	Transcription factor NERF and related proteins. contain ETS domain	0		1	0	0.0540772	18	0	0		N/A
JGI_V11_110168	0	0		1	0	0.813981	14	0	0		N/A
JGI_V11_110169	Macrophage elastase. ,Gelatinase A and related matrix metalloproteases	GO:0004222,GO:0005578,GO:0006508,GO:0008237,GO:0008270		1	0	0.84491	6	0	0		N/A
JGI_V11_110171	0	0		0	0			0	0		N/A
JGI_V11_110178	0	0		0	0			0	0		N/A
JGI_V11_110187	0	0		1	0	1	8	1	0		N/A
JGI_V11_110191	0	0		1	0	0.186917	10	0	0		N/A
JGI_V11_110195	beta-1.6-N-acetylglucosaminyltransferase. contains WSC domain	GO:0000287,GO:0008152,GO:0016462		1	0	1	4.77778	1	0		N/A
JGI_V11_110198	0	0		0	0			0	0		N/A
JGI_V11_110200	Sulfotransferases.	0		0	0			0	0		N/A
JGI_V11_110202	Sulfotransferases.	0		0	0			0	0		N/A
JGI_V11_110204	0	0		0	0			0	0		N/A
JGI_V11_110207	Collagens (type IV and type XIII). and related proteins	0		1	0	0.0215568	22	1	0		N/A
JGI_V11_110211	Glucan 1.4-alpha-glucosidase. Starch and sucrose metabolism,von Willebrand factor and related coagulation proteins	0		1	1	0.0273238	4	1	1		N/A
JGI_V11_110217	0	0		0	0			0	0		N/A
JGI_V11_11022	0	0		0	0			0	0		N/A
JGI_V11_110228	von Willebrand factor and related coagulation proteins	0		1	0	1	24	0	0		N/A
JGI_V11_110231	0	0		1	0	0.186917	16	0	0		N/A
JGI_V11_110232	0	0		0	0			0	0		N/A
JGI_V11_110244	0	0		1	0	0.00969606	8	1	0		N/A
JGI_V11_110246	Trypsin. ,Trypsin	GO:0004295,GO:0006508,GO:0004263		1	0	0.477112	6	0	0		N/A
JGI_V11_110273	Neurexin IV	GO:0005201,GO:0005581		1	0	1	2.55556	0	0		N/A
JGI_V11_110283	0	0		1	0	0.11634	16	1	0		N/A
JGI_V11_110290	0	0		1	0	0.245529	8	0	0		N/A
JGI_V11_110292	0	0		1	0	0.0675766	8	0	0		N/A
JGI_V11_110302	0	0		1	0	1	8	0	0		N/A
JGI_V11_110314	0	0		0	0			0	0		N/A
JGI_V11_110319	0	0		0	0			0	0		N/A
JGI_V11_110320	beta-1.6-N-acetylglucosaminyltransferase. contains WSC domain	GO:0004197,GO:0004221,GO:0006511		1	0	0.0540772	16	0	0		N/A
JGI_V11_110322	Nuclear envelope protein lamin. intermediate filament superfamily	0		0	0			1	0		N/A
JGI_V11_110331	0	0		0	0			0	0		N/A
JGI_V11_110333	0	0		1	0	1	4.33333	0	0		N/A
JGI_V11_110335	0	0		0	0			0	0		N/A
JGI_V11_110337	0	0		1	0	1	4.77778	0	0		N/A
JGI_V11_11034	Predicted membrane protein	GO:0008067,GO:0016020,GO:0003735,GO:0005622,GO:0005840,GO:0006412		1	0	0.236849	18	0	0		N/A
JGI_V11_110341	0	0		0	0			0	0		N/A
JGI_V11_110343	0	0		0	0			0	0		N/A
JGI_V11_110345	0	0		0	0			0	0		N/A
JGI_V11_110356	0	0		0	0			0	0		N/A
JGI_V11_110377	0	0		1	0	0.459272	18	1	0		N/A
JGI_V11_110383	Tyrosine kinases	GO:0004672,GO:0005524,GO:0006468,GO:0004713,GO:0004674		1	0	0.160184	20	0	0		N/A
JGI_V11_110386	Uncharacterized conserved protein	0		1	0	1	22.4444	0	0		N/A
JGI_V11_110387	0	0		1	0	1	4.11111	1	0		N/A
JGI_V11_110389	0	0		0	0			0	0		N/A
JGI_V11_110393	Programmed cell death 8 (apoptosis-inducing factor)	0		1	0	0.0647972	18	0	0		N/A
JGI_V11_110398	beta-1.6-N-acetylglucosaminyltransferase. contains WSC domain	0		1	0	1	16	0	0		N/A
JGI_V11_110406	0	0		1	0	0.0342436	22	0	0		N/A
JGI_V11_110425	0	0		0	0			0	0		N/A
JGI_V11_110430	0	0		1	0	0.0143915	22	1	0		N/A
JGI_V11_110436	0	0		1	0	0.813981	5	1	0		N/A
JGI_V11_110446	Voltage-gated K+ channel KCNB/KCNC	GO:0005515,GO:0005267,GO:0006813,GO:0016020,GO:0005261,GO:0006812,GO:0005249,GO:0008076,GO:0005216,GO:0006811		1	0	0.254549	22	0	0		N/A
JGI_V11_110449	RRM motif-containing protein	0		1	0	1	16	0	0		N/A
JGI_V11_110454	0	0		1	0	1	2.55556	1	0		N/A
JGI_V11_110456	G protein signaling regulators	GO:0004871		1	0	0.00492374	16	0	0		N/A
JGI_V11_110469	0	0		1	0	0.732547	8	1	0		N/A
JGI_V11_110472	0	0		1	1	0.0800978	18	1	0		N/A
JGI_V11_110476	0	0		1	0	0.218951	18	1	0		N/A
JGI_V11_110477	0	0		1	0	0.571942	18	0	0		N/A
JGI_V11_110480	Focal adhesion tyrosine kinase FAK. contains FERM domain	0		1	1	0.0511016	18	0	0		N/A
JGI_V11_110481	Mitochondrial fatty acid anion carrier protein/Uncoupling protein	GO:0005488,GO:0006810,GO:0016020,GO:0005215,GO:0005743		1	0	0.18005	10	0	0		N/A
JGI_V11_110500	0	0		1	0	0.442368	4	0	0		N/A
JGI_V11_110502	0	0		1	0	1	23.4444	1	0	GO:0006118	0.0264864
JGI_V11_110510	Nuclear 5'-3' exoribonuclease-interacting protein. Rai1p	0		1	0	0.303155	8	0	0		N/A
JGI_V11_110517	Vesicle coat complex AP-3. beta subunit	0		1	0	0.148081	16	0	0		N/A
JGI_V11_110519	Conserved Zn-finger protein	0		1	0	0.410921	16	1	0		N/A
JGI_V11_110542	DNA topoisomerase. ,Transcriptional regulators binding to the GC-rich sequences	0		1	0	0.236849	16	1	0		N/A
JGI_V11_110566	0	0		1	0	0.813981	24	1	0		N/A
JGI_V11_110578	Tyrosine kinases	GO:0004672,GO:0005524,GO:0006468,GO:0007242,GO:0004713,GO:0004674		1	0	0.368814	18	0	0		N/A
JGI_V11_110580	L-arabinose isomerase. Pentose and glucuronate interconversions,Predicted transporter (major facilitator superfamily)	GO:0005351,GO:0008643,GO:0016020,GO:0005215,GO:0006810,GO:0016021		1	0	0.592738	8	1	0		N/A
JGI_V11_110581	0	0		1	0	0.459272	8	1	0		N/A
JGI_V11_110592	Protein tyrosine phosphatase	GO:0004725,GO:0006470,GO:0004721		1	0	0.512404	2	0	0		N/A
JGI_V11_110605	FOG: Immunoglobulin C-2 Type/fibronectin type III domains	0		1	0	1	5.33333	0	0		N/A
JGI_V11_110675	0	0		0	0			0	0		N/A
JGI_V11_110679	Nuclear receptor coregulator SMRT/SMRTER. contains Myb-like domains	0		1	0	0.0286326	22	1	0		N/A
JGI_V11_110680	Nuclear receptor coregulator SMRT/SMRTER. contains Myb-like domains	0		1	0	0.306727	22	1	0		N/A
JGI_V11_110684	Isovaleryl-CoA dehydrogenase	GO:0003995,GO:0006118,GO:0016491		1	1	0.0565336	22	0	0		N/A
JGI_V11_110692	0	0		1	0	1	7.44444	0	0		N/A
JGI_V11_110694	beta-1.6-N-acetylglucosaminyltransferase. contains WSC domain	0		1	0	0.494492	16	0	0		N/A
JGI_V11_110702	0	0		1	0	0.659446	18	0	0		N/A
JGI_V11_110712	Zn2+ transporter	GO:0006812,GO:0008324,GO:0016020		1	0	1	1.44444	0	0		N/A
JGI_V11_110732	Predicted cell surface protein homologous to bacterial outer membrane proteins	0		1	0	0.396642	18	0	0		N/A
JGI_V11_110739	Vesicle coat complex AP-3. beta subunit	0		0	0			0	0		N/A
JGI_V11_110743	Hypoxia-inducible factor 1/Neuronal PAS domain protein NPAS1	0		1	0	1	6.55556	1	0		N/A
JGI_V11_110747	0	0		1	0	0.90426	24	0	0		N/A
JGI_V11_110771	0	0		1	0	0.759161	12	0	0		N/A
JGI_V11_110772	Triglyceride lipase-cholesterol esterase	0		1	0	0.186917	10	0	0		N/A
JGI_V11_110773	Triglyceride lipase-cholesterol esterase	0		1	0	0.284699	18	0	0		N/A
JGI_V11_110774	0	0		1	0	0.148081	16	0	0		N/A
JGI_V11_110778	0	0		1	0	0.396642	8	0	0		N/A
JGI_V11_110779	Protein-tyrosine-phosphatase. ,Protein tyrosine phosphatase	GO:0004725,GO:0006470		1	0	1	22	1	0		N/A
JGI_V11_110783	0	0		0	0			0	0		N/A
JGI_V11_110786	Uncharacterized conserved protein	0		0	0			0	0		N/A
JGI_V11_110812	0	0		1	0	1	5.11111	0	0		N/A
JGI_V11_110829	0	0		1	0	0.459272	16	0	0		N/A
JGI_V11_110834	0	0		0	0			0	0		N/A
JGI_V11_110835	0	0		0	0			1	0		N/A
JGI_V11_110836	RNA-binding Ran Zn-finger protein and related proteins	0		1	0	0.636713	2	0	0		N/A
JGI_V11_110837	0	0		0	0			0	0		N/A
JGI_V11_110838	0	0		0	0			1	0		N/A
JGI_V11_110844	0	0		0	0			0	0		N/A
JGI_V11_110846	0	0		0	0			0	0		N/A
JGI_V11_110847	0	0		0	0			0	0		N/A
JGI_V11_110848	0	0		0	0			0	0		N/A
JGI_V11_110849	0	0		1	0	0.683586	10	0	0		N/A
JGI_V11_110853	0	0		0	0			0	0		N/A
[truncated: 27,214 more rows]

## Sheet: Field explanations
	JGI		JGI V1.1 gene IDs
	Description
	GO annotations		Known GO annotations (0=no annotation available)
	Gene Family		Manually curated gene families explored in the manuscript
	Called Present		Gene above background expression
JTK_CYCLE Output	Called rhythmic		1 = called rhythmic (q < 0.05, period length 22-26 hr, called present) , 0 = not rhythmic
	Q		q-value
	Peak Phase (ZT)		Calculated time of peak expression of the gene (ZT0 is lights on, ZT12 is lights off)
Network rhythmic predictions	Genes found in at least one network		Genes involved into an interaction in at least one network (1=invovled, 0=not involved)
	Predicted to be rhythmic by network analyses		Predicted to be rhythmic by network analyses (with p-value < 0.001) (1=present, 0=absent)
Network functional annotations	Predicted GO annotations by network analyses		GO annotations predicted by network analyses (0=no annotation predicted)
	p-values for GO predictions		p-values for predicted GO annotations
